# Supplementary material for: Mapping of meiotic recombination in human preimplantation blastocysts
Source: G3 (Bethesda). 2023 Feb 3;13(4):jkad031. doi: 10.1093/g3journal/jkad031 (PMC10085796; doi:10.1093/g3journal/jkad031)
Supplement: jkad031_Supplementary_Data [file jkad031_supplementary_data.zip]

Archive with 8 entries (8 files):
- Figure_S1_G3-2022-403707.pdf
- supplement legents.docx
- Table S5.docx
- Table_S1_G3-2022-403707.docx
- Table_S2_G3-2022-403707.docx
- Table_S3_G3-2022-403707.csv
- Table_S4_G3-2022-403707.docx
- Table_S6_G3-2022-403707.docx
