# Supplementary material for: Mapping of meiotic recombination in human preimplantation blastocysts
Source: G3 (Bethesda). 2023 Feb 3;13(4):jkad031. doi: 10.1093/g3journal/jkad031 (PMC10085796; doi:10.1093/g3journal/jkad031)
Supplement: jkad031_Supplementary_Data [file jkad031_supplementary_data.zip › Table_S3_G3-2022-403707.csv]

paternal							maternal
chr	begin	end	symbol	mimno	type		chr	begin	end	symbol	mimno	type
1	1099342	1106784	MIR200A;MIR200B;MIR429	612090;612091;612094	3		1	2240006	2240383	SKI	164780	1
1	1276410	1276937	DVL1	601365	1		1	2240383	2245439	SKI	164780	2
1	1276937	1277437	DVL1	601365	1		1	3109151	3113680	PRDM16	605557	1
1	1277437	1277937	DVL1	601365	1		1	3278959	3283528	PRDM16	605557	1
1	1277937	1278937	DVL1	601365	1		1	3289524	3294972	PRDM16	605557	1
1	1278937	1287040	DVL1	601365	2		1	3294972	3301130	PRDM16	605557	1
1	1287040	1289761	MXRA8	617293	2		1	3446813	3450637	MEGF6	604266	1
1	1289761	1296153	MXRA8	617293	2		1	3592436	3597017	TP73	601990	1
1	1472047	1483010	TMEM240;SSU72	616101;617680	2		1	3597017	3601940	TP73	601990	1
1	1483010	1485984	SSU72	617680	1		1	4763189	4768540	AJAP1	610972	1
1	1603434	1610809	SLC35E2B	619315	1		1	6276167	6285838	RNF207;ICMT	616923;605851	2
1	1610809	1615348	SLC35E2B	619315	1		1	6285838	6292070	ICMT	605851	1
1	2218100	2222583	SKI	164780	1		1	6292070	6298305	ICMT	605851	2
1	2240006	2240383	SKI	164780	1		1	6298305	6305053	HES3	609971	2
1	2240383	2245439	SKI	164780	2		1	7236810	7245162	CAMTA1	611501	1
1	2424894	2425992	PLCH2	612836	1		1	7245162	7245434	CAMTA1	611501	1
1	2425992	2431057	PLCH2	612836	1		1	7245434	7254521	CAMTA1	611501	1
1	3050497	3056709	PRDM16	605557	1		1	7254521	7261498	CAMTA1	611501	1
1	3056709	3062361	PRDM16	605557	1		1	7486317	7493231	CAMTA1	611501	1
1	3062361	3067686	PRDM16	605557	1		1	7513025	7518513	CAMTA1	611501	1
1	3067686	3072692	PRDM16	605557	1		1	7518513	7520129	CAMTA1	611501	1
1	3109151	3113680	PRDM16	605557	1		1	7607505	7613745	CAMTA1	611501	1
1	3133439	3135175	PRDM16	605557	1		1	7613745	7617484	CAMTA1	611501	1
1	3171929	3177480	PRDM16	605557	1		1	7617484	7621589	CAMTA1	611501	1
1	3177480	3178111	PRDM16	605557	1		1	9003178	9009406	CA6	114780	2
1	3278959	3283528	PRDM16	605557	1		1	9009406	9011627	CA6	114780	1
1	3289524	3294972	PRDM16	605557	1		1	9011722	9017091	CA6	114780	1
1	3294972	3301130	PRDM16	605557	1		1	9017091	9017204	CA6	114780	1
1	3446813	3450637	MEGF6	604266	1		1	9343621	9370911	SPSB1	611657	2
1	3574756	3580574	TP73	601990	1		1	9370911	9381550	SPSB1	611657	1
1	3592436	3597017	TP73	601990	1		1	9387311	9392728	SPSB1	611657	1
1	3597017	3601940	TP73	601990	1		1	9427869	9430583	SPSB1	611657	2
1	4763189	4768540	AJAP1	610972	1		1	10801989	10807369	CASZ1	609895	1
1	6276167	6285838	RNF207;ICMT	616923;605851	2		1	10825686	10827135	CASZ1	609895	1
1	6285838	6292070	ICMT	605851	1		1	10850844	10863378	CASZ1	609895	2
1	6292070	6298305	ICMT	605851	2		1	11008695	11019245	C1orf127	619700	1
1	6298305	6305053	HES3	609971	2		1	11037736	11043780	C1orf127	619700	2
1	7318448	7324323	CAMTA1	611501	1		1	11706791	11718195	FBXO2;;FBXO44	607112;;609111	3;2
1	7324323	7326245	CAMTA1	611501	1		1	12135526	12141461	TNFRSF8	153243	1
1	7326245	7338813	CAMTA1	611501	1		1	12168523	12180805	TNFRSF8	153243	1
1	7486317	7493231	CAMTA1	611501	1		1	12201845	12206866	TNFRSF8	153243	2
1	7607505	7613745	CAMTA1	611501	1		1	13809227	13814103	LRRC38	615212	1
1	7613745	7617484	CAMTA1	611501	1		1	13814103	13816121	LRRC38	615212	1
1	7617484	7621589	CAMTA1	611501	1		1	13835579	13844765	LRRC38	615212	2
1	7701661	7707287	CAMTA1	611501	1		1	13922117	13926782	PDPN	608863	1
1	7707287	7712132	CAMTA1	611501	1		1	13926782	13932025	PDPN	608863	1
1	9003178	9009406	CA6	114780	2		1	13932025	13935667	PDPN	608863	1
1	9009406	9011627	CA6	114780	1		1	15142300	15160070	KAZN	618301	1
1	9011722	9017091	CA6	114780	1		1	15160070	15167003	KAZN	618301	1
1	9017091	9017204	CA6	114780	1		1	15167003	15174786	KAZN	618301	1
1	9343621	9370911	SPSB1	611657	2		1	15174786	15182153	KAZN	618301	1
1	9370911	9381550	SPSB1	611657	1		1	15182153	15189299	KAZN	618301	1
1	10638604	10644351	PEX14	601791	1		1	15307478	15314120	KAZN	618301	1
1	10644351	10650344	PEX14	601791	1		1	15416326	15421785	KAZN	618301	1
1	10650344	10656351	PEX14	601791	1		1	15421785	15428508	KAZN	618301	1
1	10801989	10807369	CASZ1	609895	1		1	16519443	16525549	ARHGEF19	612496	2
1	10807369	10813675	CASZ1	609895	1		1	17539073	17545283	PADI1	607934	1
1	10825686	10827135	CASZ1	609895	1		1	17545283	17550601	PADI1	607934	1
1	10850844	10863378	CASZ1	609895	2		1	17560972	17566957	PADI1	607934	1
1	11037736	11043780	C1orf127	619700	2		1	17566957	17573439	PADI1	607934	2
1	11706791	11718195	FBXO2;;FBXO44	607112;;609111	3;2		1	17683526	17693711	PADI4	605347	2
1	11740358	11746500	MAD2L2	604094	1		1	17878619	17885856	ARHGEF10L	612494	1
1	12168523	12180805	TNFRSF8	153243	1		1	17885856	17892396	ARHGEF10L	612494	1
1	13809227	13814103	LRRC38	615212	1		1	19049615	19056382	PAX7	167410	1
1	13814103	13816121	LRRC38	615212	1		1	19160236	19170078	TAS1R2	606226	2
1	13922117	13926782	PDPN	608863	1		1	20138436	20142681	RNF186	617163	3
1	13926782	13932025	PDPN	608863	1		1	20455220	20487743	PLA2G2F	616793	3
1	13932025	13935667	PDPN	608863	1		1	21587849	21595712	ECE1	600423	1
1	14987335	14992704	KAZN	618301	1		1	21595712	21605040	ECE1	600423	1
1	14992704	14998872	KAZN	618301	1		1	22013771	22020152	USP48	617445	1
1	15093562	15111927	KAZN	618301	1		1	22302077	22310080	CELA3B	618694	2
1	15307478	15314120	KAZN	618301	1		1	23155231	23158223	EPHB2	600997	1
1	15359967	15376091	KAZN	618301	1		1	24507774	24521464	IFNLR1	607404	2
1	15416326	15421785	KAZN	618301	1		1	25273200	25282961	RUNX3	600210	1
1	15421785	15428508	KAZN	618301	1		1	25999517	26010611	MAN1C1	616772	1
1	19049615	19056382	PAX7	167410	1		1	26694245	26700048	ZNF683	616775	2
1	20138436	20142681	RNF186	617163	3		1	26898142	26899444	RPS6KA1	601684	1
1	20993151	21018485	KIF17	605037	1		1	26899444	26906586	RPS6KA1	601684	2
1	21035578	21038865	KIF17	605037	1		1	31211282	31216969	LAPTM5	601476	1
1	21038865	21045508	KIF17	605037	2		1	31222316	31231680	LAPTM5	601476	2
1	21587849	21595712	ECE1	600423	1		1	31687958	31694103	NKAIN1	612871	1
1	21595712	21605040	ECE1	600423	1		1	31694103	31699002	NKAIN1	612871	1
1	22881737	22899011	EPHA8	176945	2		1	31699002	31707971	NKAIN1	612871	1
1	23155231	23158223	EPHB2	600997	1		1	31707971	31713684	NKAIN1	612871	2
1	24419496	24427890	MYOM3	616832	1		1	32266026	32278308	SPOCD1	619038	1
1	24507774	24521464	IFNLR1	607404	2		1	34178064	34184467	CSMD2	608398	1
1	25999517	26010611	MAN1C1	616772	1		1	34184467	34189429	CSMD2	608398	1
1	31222316	31231680	LAPTM5	601476	2		1	34238852	34245443	CSMD2	608398	1
1	32266026	32278308	SPOCD1	619038	1		1	34245443	34251312	CSMD2	608398	1
1	34039844	34046066	CSMD2	608398	1		1	34362665	34363830	CSMD2	608398	1
1	34046066	34051242	CSMD2	608398	1		1	34424393	34424462	CSMD2	608398	1
1	34362665	34363830	CSMD2	608398	1		1	34424462	34430533	CSMD2	608398	1
1	34533702	34541724	CSMD2	608398	1		1	34533702	34541724	CSMD2	608398	1
1	34617256	34620770	CSMD2	608398	1		1	34617256	34620770	CSMD2	608398	1
1	35651963	35658915	SFPQ	605199	2		1	35364457	35368431	DLGAP3	611413	1
1	38456106	38469500	FHL3	602790	2		1	35368431	35373878	DLGAP3	611413	2
1	41267258	41272533	KCNQ4	603537	1		1	35651963	35658915	SFPQ	605199	2
1	41325801	41338665	CITED4	606815	3		1	36320901	36326196	AGO4	607356	2
1	41848296	41854357	FOXO6	611457	1		1	36855694	36861854	LSM10	617909	2
1	42350837	42355482	HIVEP3	606649	1		1	36861854	36867363	LSM10	617909	2
1	42355482	42360713	HIVEP3	606649	1		1	37417161	37430810	GRIK3	138243	1
1	42876423	42882296	RIMKLA	618949	1		1	38456106	38469500	FHL3	602790	2
1	43398396	43399686	SLC2A1	138140	1		1	39380307	39387082	RHBDL2	608962	1
1	43763086	43767138	TIE1	600222	2		1	39387082	39395883	RHBDL2	608962	1
1	47094267	47099346	ATPAF1	608917	2		1	40223128	40242315	OXCT2;PPIE;BMP8B	610289;602435;602284	3;2
1	48353229	48359634	TRABD2B	614913	1		1	40433771	40445833	MFSD2A	614397	2
1	49200525	49206305	AGBL4	616476	1		1	41325801	41338665	CITED4	606815	3
1	54736800	54743111	SSBP3	607390	1		1	41848296	41854357	FOXO6	611457	1
1	54743111	54749186	SSBP3	607390	1		1	43398396	43399686	SLC2A1	138140	1
1	54749186	54753840	SSBP3	607390	1		1	43763086	43767138	TIE1	600222	2
1	57016862	57024919	PLPP3	607125	1		1	44493795	44503040	SLC6A9	601019	2
1	57641475	57648776	DAB1	603448	1		1	47259138	47265273	CYP4B1	124075	2
1	57975197	57979583	DAB1	603448	1		1	53708850	53713336	LRP8	602600	1
1	58355969	58359310	DAB1	603448	1		1	53713336	53716491	LRP8	602600	1
1	58359310	58363656	DAB1	603448	1		1	53716491	53723190	LRP8	602600	1
1	58363656	58372040	DAB1	603448	1		1	53723190	53729210	LRP8	602600	1
1	59881472	59892655	FGGY	611370	1		1	53729210	53735446	LRP8	602600	1
1	60196337	60210649	FGGY	611370	1		1	53735446	53742170	LRP8	602600	1
1	60454069	60461958	C1orf87	618860	2		1	53742170	53748286	LRP8	602600	1
1	61665840	61672262	NFIA	600727	1		1	53748286	53751610	LRP8	602600	1
1	61838509	61843759	NFIA	600727	1		1	53778904	53781064	LRP8	602600	1
1	61843759	61849814	NFIA	600727	1		1	53781064	53792651	LRP8	602600	1
1	61849814	61854844	NFIA	600727	1		1	53965066	53972049	GLIS1	610378	2
1	61854844	61861024	NFIA	600727	1		1	53972049	53975436	GLIS1	610378	1
1	61861024	61869118	NFIA	600727	1		1	54736800	54743111	SSBP3	607390	1
1	61869118	61875346	NFIA	600727	1		1	54743111	54749186	SSBP3	607390	1
1	65687556	65694612	AK4	103030	1		1	54749186	54753840	SSBP3	607390	1
1	65694612	65701787	AK4	103030	2		1	57535630	57537652	DAB1	603448	1
1	65887013	65888854	LEPR;LEPROT	601007;613461	1		1	57537652	57540909	DAB1	603448	1
1	65888854	65895130	LEPR;LEPROT	601007;613461	1		1	57641475	57648776	DAB1	603448	1
1	66589748	66593247	PDE4B	600127	1		1	57975197	57979583	DAB1	603448	1
1	66593247	66598763	PDE4B	600127	1		1	58355969	58359310	DAB1	603448	1
1	67512903	67518988	SLC35D1	610804	1		1	58359310	58363656	DAB1	603448	1
1	68475641	68480671	GNG12-AS1	615406	1		1	58363656	58372040	DAB1	603448	1
1	70558599	70565511	LRRC7	614453	1		1	58537361	58561954	DAB1	603448	1
1	70565511	70571471	LRRC7	614453	1		1	59881472	59892655	FGGY	611370	1
1	70571471	70580058	LRRC7	614453	1		1	60196337	60210649	FGGY	611370	1
1	70580058	70587360	LRRC7	614453	1		1	61665840	61672262	NFIA	600727	1
1	72370307	72388052	NEGR1	613173	1		1	61767141	61774969	NFIA	600727	1
1	72508296	72516287	NEGR1	613173	1		1	61774969	61781139	NFIA	600727	1
1	72516287	72517928	NEGR1	613173	1		1	61869118	61875346	NFIA	600727	1
1	76771114	76777065	ST6GALNAC3	610133	1		1	64579157	64585664	ROR1	602336	1
1	76947447	76976522	ST6GALNAC3	610133	1		1	65687556	65694612	AK4	103030	1
1	76976522	76980646	ST6GALNAC3	610133	1		1	65694612	65701787	AK4	103030	2
1	77908985	77913517	AK5	608009	1		1	65887013	65888854	LEPR;LEPROT	601007;613461	1
1	77913517	77914159	AK5	608009	1		1	65888854	65895130	LEPR;LEPROT	601007;613461	1
1	78557608	78578177	GIPC2	619089	1		1	67512903	67518988	SLC35D1	610804	1
1	78578177	78585086	GIPC2	619089	1		1	68559420	68565210	WLS;GNG12-AS1	611514;615406	1;2
1	85332120	85340005	LPAR3	605106	1		1	68565210	68571220	WLS;GNG12-AS1	611514;615406	1
1	85556791	85561954	DNAI3	617968	1		1	71373738	71391646	PTGER3	176806	1
1	85929214	85939476	DDAH1	604743	1		1	76771114	76777065	ST6GALNAC3	610133	1
1	85939476	85946120	DDAH1	604743	1		1	76947447	76976522	ST6GALNAC3	610133	1
1	86948708	86952601	CLCA1	603906	1		1	76976522	76980646	ST6GALNAC3	610133	1
1	94531324	94536067	ABCA4	601691	1		1	77913517	77914159	AK5	608009	1
1	97972686	97975700	DPYD	612779	1		1	84856784	84867148	UOX;DNASE2B	191540;608057	2
1	99415713	99416102	PLPPR5	617287	1		1	85332120	85340005	LPAR3	605106	1
1	99416102	99426616	PLPPR5	617287	1		1	86948708	86952601	CLCA1	603906	1
1	99426616	99429789	PLPPR5	617287	1		1	90486412	90501669	ZNF326	614601	2
1	100107260	100116394	PALMD	610182	2		1	94531324	94536067	ABCA4	601691	1
1	101199979	101202222	VCAM1	192225	1		1	97972686	97975700	DPYD	612779	1
1	102304152	102312703	OLFM3	607567	1		1	100107260	100116394	PALMD	610182	2
1	102312703	102315214	OLFM3	607567	1		1	101199979	101202222	VCAM1	192225	1
1	107872936	107883043	NTNG1	608818	1		1	102304152	102312703	OLFM3	607567	1
1	107883043	107889648	NTNG1	608818	1		1	102312703	102315214	OLFM3	607567	1
1	108268630	108268801	VAV3	605541	1		1	108016292	108016331	NTNG1	608818	1
1	109486196	109505689	CLCC1	617539	1		1	108016331	108024868	NTNG1	608818	2
1	109505689	109513274	CLCC1;WDR47	617539;615734	2		1	110305188	110313033	EPS8L3	614989	2
1	109513274	109515028	WDR47	615734	1		1	110981370	110996950	PROK1	606233	2
1	109515028	109515735	WDR47	615734	1		1	110996950	111009859	PROK1	606233	2
1	116196994	116197610	VANGL1	610132	1		1	111737398	111748088	DENND2D	615111	2
1	116223306	116227664	VANGL1	610132	1		1	112026954	112029763	ADORA3	600445	1
1	145095477	145103644	SEC22B	604029	2		1	112078726	112081591	ADORA3	600445	1
1	147070609	147073355	BCL9	602597	1		1	112081591	112102030	ADORA3	600445	1
1	147073355	147077283	BCL9	602597	1		1	112102030	112113959	ADORA3	600445	2
1	152382062	152392959	CRNN	611312	2		1	112478366	112488820	KCND3	605411	1
1	153328347	153335384	S100A9	123886	3		1	115847295	115857251	NGF	162030	1
1	154377898	154382049	IL6R	147880	1		1	115857251	115862254	NGF	162030	1
1	154783756	154791676	KCNN3	602983	1		1	115862254	115862568	NGF	162030	1
1	157804648	157809267	CD5L	602592	1		1	116196994	116197610	VANGL1	610132	1
1	158023515	158029021	KIRREL1	607428	1		1	117025609	117066907	CD58	153420	2
1	158050627	158058109	KIRREL1	607428	1		1	117574023	117582373	CD101	604516	2
1	158893432	158918264	PYHIN1	612677	2		1	118520042	118526592	SPAG17	616554	1
1	158918264	158941219	PYHIN1	612677	1		1	120272726	120284988	PHGDH	606879	1
1	160141268	160145298	ATP1A4	607321	1		1	145095477	145103644	SEC22B	604029	2
1	160588595	160626383	SLAMF1	603492	2		1	147070609	147073355	BCL9	602597	1
1	164619900	164636498	PBX1	176310	1		1	147073355	147077283	BCL9	602597	1
1	164655441	164658057	PBX1	176310	1		1	147138895	147141810	ACP6	611471	1
1	164658057	164666253	PBX1	176310	1		1	147141810	147142457	ACP6	611471	1
1	165186490	165195664	LMX1A	600298	1		1	147142457	147142691	ACP6	611471	2
1	165800914	165811729	UCK2	609329	1		1	153328347	153335384	S100A9	123886	3
1	167451850	167453334	CD247	186780	1		1	154377898	154382049	IL6R	147880	1
1	167632271	167641292	RCSD1	610579	1		1	154711226	154716883	KCNN3	602983	1
1	169569285	169571076	SELP	173610	1		1	154768689	154774916	KCNN3	602983	1
1	169571076	169582317	SELP	173610	1		1	154783756	154791676	KCNN3	602983	1
1	169582317	169584545	SELP	173610	1		1	154817687	154825093	KCNN3	602983	1
1	170657335	170658355	PRRX1	167420	1		1	154825093	154837796	KCNN3	602983	1
1	175639705	175658531	TNR	601995	1		1	156369815	156378425	MIR9-1HG	618747	2
1	175684583	175709327	TNR	601995	1		1	156581534	156618768	HAPLN2;;BCAN	619726;;600347	3;2
1	176435567	176440645	PAPPA2	619485	1		1	157470168	157484575	FCRL5	605877	2
1	177058201	177066359	ASTN1	600904	1		1	158023515	158029021	KIRREL1	607428	1
1	177931122	177938712	SEC16B	612855	1		1	158050627	158058109	KIRREL1	607428	1
1	179757536	179761601	FAM163A	611727	1		1	158060499	158073254	KIRREL1	607428	2
1	180227658	180232750	LHX4	602146	1		1	160141268	160145298	ATP1A4	607321	1
1	180232750	180234642	LHX4	602146	1		1	160588595	160626383	SLAMF1	603492	2
1	180234642	180240752	LHX4	602146	1		1	162239031	162247779	NOS1AP	605551	1
1	181441744	181456700	CACNA1E	601013	2		1	162263754	162274971	NOS1AP	605551	1
1	183266182	183272486	NMNAT2	608701	1		1	162299823	162302635	NOS1AP	605551	1
1	183837032	183843104	RGL1	605667	1		1	164619900	164636498	PBX1	176310	1
1	186875459	186879043	PLA2G4A	600522	1		1	164655441	164658057	PBX1	176310	1
1	197300496	197316408	CRB1	604210	1		1	164658057	164666253	PBX1	176310	1
1	197316408	197325908	CRB1	604210	1		1	165166002	165171677	LMX1A	600298	2
1	200129258	200132084	NR5A2	604453	1		1	165171677	165174959	LMX1A	600298	1
1	200136582	200142317	NR5A2	604453	1		1	165186490	165195664	LMX1A	600298	1
1	200145533	200150738	NR5A2	604453	2		1	165313427	165340884	LMX1A	600298	2
1	201954807	201954987	RNPEP	602675	1		1	165388948	165389129	RXRG	180247	1
1	201954987	201970748	RNPEP	602675	1		1	165389129	165394882	RXRG	180247	1
1	203636551	203644628	ATP2B4	108732	1		1	165800914	165811729	UCK2	609329	1
1	203734985	203738765	LAX1	619622	1		1	167451850	167453334	CD247	186780	1
1	204131186	204132816	REN	179820	1		1	167466121	167467782	CD247	186780	1
1	205857654	205894602	SLC26A9	608481	2		1	167467782	167475871	CD247	186780	1
1	205894602	205899708	SLC26A9	608481	1		1	167475871	167477937	CD247	186780	1
1	206627177	206656577	SRGAP2;IKBKE	606524;605048	2		1	168149142	168182443	TIPRL	611807	2
1	207086845	207095551	FCMR	606015	2		1	168262299	168264123	TBX19	604614	1
1	207263829	207269919	C4BPB	120831	1		1	168264123	168269338	TBX19	604614	1
1	207293496	207300259	C4BPA	120830	1		1	169477574	169488927	F5	612309	2
1	207804141	207808450	CR1	120620	1		1	169497731	169527856	F5	612309	1
1	207808450	207820612	CR1;CR1L	120620;605886	2		1	169569285	169571076	SELP	173610	1
1	207820612	207823240	CR1L	605886	1		1	169571076	169582317	SELP	173610	1
1	208329768	208335248	PLXNA2	601054	1		1	169582317	169584545	SELP	173610	1
1	208335248	208339601	PLXNA2	601054	1		1	170657335	170658355	PRRX1	167420	1
1	210775500	210780516	HHAT	605743	1		1	177931122	177938712	SEC16B	612855	1
1	211645082	211663221	RD3	180040	2		1	179757536	179761601	FAM163A	611727	1
1	211663221	211663632	RD3	180040	1		1	180227658	180232750	LHX4	602146	1
1	214571251	214576856	PTPN14	603155	1		1	180232750	180234642	LHX4	602146	1
1	214576856	214582984	PTPN14	603155	1		1	180234642	180240752	LHX4	602146	1
1	215968551	215972795	USH2A	608400	1		1	181754803	181766437	CACNA1E	601013	1
1	216298635	216305479	USH2A	608400	1		1	181766437	181773948	CACNA1E	601013	1
1	216938541	216944772	ESRRG	602969	1		1	183266182	183272486	NMNAT2	608701	1
1	217059640	217059931	ESRRG	602969	1		1	186875459	186879043	PLA2G4A	600522	1
1	217112871	217116732	ESRRG	602969	1		1	200129258	200132084	NR5A2	604453	1
1	217199141	217199613	ESRRG	602969	1		1	200136582	200142317	NR5A2	604453	1
1	217261653	217266496	ESRRG	602969	1		1	200145533	200150738	NR5A2	604453	2
1	217602811	217609173	GPATCH2	616836	2		1	201067413	201079088	CACNA1S	114208	1
1	220973426	220976257	MTARC1	614126	1		1	201079088	201081943	CACNA1S	114208	2
1	221912808	221917338	DUSP10	608867	2		1	201095714	201105488	TMEM9	616877	2
1	223442673	223444263	SUSD4	615827	1		1	201369279	201400200	TNNI1	191042	3
1	223839376	223841836	CAPN8	618777	1		1	201464025	201471723	CSRP1	123876	1
1	232079126	232086153	DISC1	605210	1		1	201954807	201954987	RNPEP	602675	1
1	232086153	232096701	DISC1	605210	1		1	201954987	201970748	RNPEP	602675	1
1	232096701	232099015	DISC1	605210	1		1	203193736	203207520	CHIT1	600031	2
1	232149520	232153793	DISC1	605210	1		1	203255818	203277053	BTG2	601597	2
1	232153793	232156766	DISC1	605210	1		1	203636551	203644628	ATP2B4	108732	1
1	232940447	232944569	MAP10	618551	2		1	203692179	203709034	ATP2B4	108732	1
1	233191368	233200867	PCNX2	617656	1		1	203734985	203738765	LAX1	619622	1
1	233200867	233204338	PCNX2	617656	1		1	204131186	204132816	REN	179820	1
1	233226430	233234147	PCNX2	617656	1		1	204618533	204626549	LRRN2	605492	1
1	233234147	233242006	PCNX2	617656	1		1	204976138	204988535	NFASC	609145	1
1	233402674	233406552	PCNX2	617656	1		1	205470633	205482946	CDK18	169190	2
1	233406552	233418194	PCNX2	617656	1		1	205482946	205499355	CDK18	169190	1
1	233418194	233436403	PCNX2	617656	2		1	205632932	205642790	SLC45A3	605097	1
1	234601529	234603386	TARBP1	605052	1		1	205857654	205894602	SLC26A9	608481	2
1	234603386	234611332	TARBP1	605052	1		1	205894602	205899708	SLC26A9	608481	1
1	235764497	235774836	GNG4	604388	1		1	207086845	207095551	FCMR	606015	2
1	236141174	236154012	NID1	131390	1		1	207263829	207269919	C4BPB	120831	1
1	237267334	237272920	RYR2	180902	1		1	208184956	208204399	PLXNA2	601054	2
1	237453992	237455023	RYR2	180902	1		1	208329768	208335248	PLXNA2	601054	1
1	237554538	237559453	RYR2	180902	1		1	208335248	208339601	PLXNA2	601054	1
1	237637123	237643234	RYR2	180902	1		1	209779355	209782121	CAMK1G	614994	1
1	239962002	239970097	CHRM3	118494	1		1	209782121	209784927	CAMK1G	614994	1
1	240060328	240066447	CHRM3	118494	1		1	209784927	209786078	CAMK1G	614994	1
1	240066447	240070187	CHRM3	118494	1		1	209964080	209968684	IRF6	607199	1
1	240589117	240598887	FMN2	606373	1		1	210566557	210572044	HHAT	605743	1
1	240613707	240613766	FMN2	606373	1		1	210572044	210572449	HHAT	605743	1
1	240613766	240620131	FMN2	606373	1		1	210710747	210717147	HHAT	605743	1
1	240733426	240742905	GREM2	608832	1		1	210729897	210749312	HHAT	605743	1
1	241494578	241505994	RGS7	602517	1		1	210775500	210780516	HHAT	605743	1
1	241706533	241709304	KMO	603538	1		1	210885735	210893233	KCNH1	603305	1
1	241709304	241715422	KMO	603538	1		1	211057186	211066158	KCNH1	603305	1
1	241715422	241720543	KMO	603538	1		1	211066158	211072181	KCNH1	603305	1
1	241720543	241727309	KMO	603538	1		1	211072181	211077299	KCNH1	603305	1
1	241727309	241730054	KMO	603538	1		1	214571251	214576856	PTPN14	603155	1
1	241740077	241747838	KMO	603538	1		1	214576856	214582984	PTPN14	603155	1
1	243369928	243380513	CEP170	613023	1		1	215849589	215853116	USH2A	608400	1
1	244214095	244215734	ZBTB18	608433	2		1	215853116	215861411	USH2A	608400	1
1	244215734	244216415	ZBTB18	608433	1		1	215968551	215972795	USH2A	608400	1
1	244216415	244216977	ZBTB18	608433	1		1	216240301	216252742	USH2A	608400	1
1	244216977	244217719	ZBTB18	608433	1		1	216298635	216305479	USH2A	608400	1
1	244217719	244218402	ZBTB18	608433	1		1	216864218	216872201	ESRRG	602969	1
1	244218402	244219015	ZBTB18	608433	1		1	216872201	216878458	ESRRG	602969	1
1	244219015	244220127	ZBTB18	608433	1		1	216938541	216944772	ESRRG	602969	1
1	244220127	244221036	ZBTB18	608433	2		1	217059640	217059931	ESRRG	602969	1
1	244813471	244821428	DESI2	614638	2		1	217112871	217116732	ESRRG	602969	1
1	244821428	244829280	DESI2	614638	1		1	217199141	217199613	ESRRG	602969	1
1	245281347	245288239	EFCAB2	619617	1		1	217602811	217609173	GPATCH2	616836	2
1	245288239	245296445	EFCAB2	619617	2		1	220973426	220976257	MTARC1	614126	1
1	245328085	245335643	KIF26B	614026	1		1	223442673	223444263	SUSD4	615827	1
1	245335643	245341997	KIF26B	614026	1		1	223444263	223449652	SUSD4	615827	1
1	245490640	245498162	KIF26B	614026	1		1	223839376	223841836	CAPN8	618777	1
1	245521159	245528415	KIF26B	614026	1		1	225958857	225969031	SRP9	600707	2
1	245528415	245535069	KIF26B	614026	1		1	229391748	229416068	RAB4A	179511	2
1	245626278	245634069	KIF26B	614026	1		1	230773189	230778879	COG2	606974	2
1	245634069	245640567	KIF26B	614026	1		1	232940447	232944569	MAP10	618551	2
1	245640567	245641147	KIF26B	614026	1		1	233234147	233242006	PCNX2	617656	1
1	245703819	245710286	KIF26B	614026	1		1	233746259	233759939	KCNK1	601745	2
1	245710286	245717698	KIF26B	614026	1		1	233759939	233765691	KCNK1	601745	1
1	245717698	245723588	KIF26B	614026	1		1	234601529	234603386	TARBP1	605052	1
1	245723588	245733608	KIF26B	614026	1		1	234603386	234611332	TARBP1	605052	1
1	245745337	245753173	KIF26B	614026	1		1	235764497	235774836	GNG4	604388	1
1	245914284	245919238	SMYD3	608783	1		1	236141174	236154012	NID1	131390	1
1	245919238	245919543	SMYD3	608783	1		1	236653341	236699354	LGALS8	606099	2
1	245919543	245924864	SMYD3	608783	1		1	236893599	236895000	ACTN2	102573	1
1	245924864	245931249	SMYD3	608783	1		1	236895000	236898187	ACTN2	102573	1
1	245931249	245932939	SMYD3	608783	1		1	236898187	236899343	ACTN2	102573	1
1	246696596	246704563	TFB2M	607055	2		1	237207189	237212306	RYR2	180902	1
1	246704563	246708467	TFB2M	607055	1		1	237267334	237272920	RYR2	180902	1
1	246715647	246722913	TFB2M	607055	1		1	237453992	237455023	RYR2	180902	1
2	1639060	1643456	PXDN	605158	1		1	237554538	237559453	RYR2	180902	1
2	1685800	1692198	PXDN	605158	1		1	237637123	237643234	RYR2	180902	1
2	1735964	1745326	PXDN	605158	1		1	237815546	237844948	RYR2	180902	1
2	1810830	1824122	MYT1L	613084	1		1	237990122	237990337	RYR2	180902	1
2	1964906	1974208	MYT1L	613084	1		1	237990337	237993416	RYR2	180902	1
2	2222530	2228072	MYT1L	613084	1		1	237993416	238003342	RYR2	180902	2
2	2228072	2236281	MYT1L	613084	1		1	239962002	239970097	CHRM3	118494	1
2	2236281	2236799	MYT1L	613084	1		1	239989964	239996333	CHRM3	118494	1
2	2236799	2244388	MYT1L	613084	1		1	239996333	240002419	CHRM3	118494	1
2	2268526	2279789	MYT1L	613084	1		1	240002419	240009037	CHRM3	118494	1
2	2279789	2284303	MYT1L	613084	1		1	240009037	240015308	CHRM3	118494	1
2	3652291	3660208	COLEC11	612502	1		1	240589117	240598887	FMN2	606373	1
2	3701336	3709108	ALLC	612396	2		1	240598887	240602059	FMN2	606373	1
2	7075768	7081787	RNF144A	619454	1		1	240613766	240620131	FMN2	606373	1
2	11792929	11801400	NTSR2	605538	2		1	240733426	240742905	GREM2	608832	1
2	11801400	11808654	NTSR2	605538	1		1	241172790	241176871	RGS7	602517	1
2	25548902	25565907	DNMT3A	602769	2		1	241176871	241183190	RGS7	602517	1
2	28782985	28803240	PLB1	610179	1		1	241183190	241183612	RGS7	602517	1
2	28816948	28818039	PLB1	610179	1		1	241258422	241264216	RGS7	602517	1
2	28852926	28861205	PLB1	610179	1		1	241264216	241270559	RGS7	602517	1
2	31342300	31346200	GALNT14	608225	1		1	241270559	241274518	RGS7	602517	1
2	31445272	31467079	EHD3	605891	2		1	241274518	241280303	RGS7	602517	1
2	33623306	33641932	LTBP1	150390	2		1	241740077	241747838	KMO	603538	1
2	33703930	33704969	RASGRP3	609531	1		1	243369928	243380513	CEP170	613023	1
2	33723510	33740855	RASGRP3	609531	1		1	245328085	245335643	KIF26B	614026	1
2	33740855	33742284	RASGRP3	609531	1		1	245335643	245341997	KIF26B	614026	1
2	36930423	36936830	VIT	617693	1		1	245490640	245498162	KIF26B	614026	1
2	36961691	36967402	VIT	617693	1		1	245626278	245634069	KIF26B	614026	1
2	38883974	38893660	GALM	137030	2		1	245634069	245640567	KIF26B	614026	1
2	39218552	39225171	SOS1	182530	1		1	245640567	245641147	KIF26B	614026	1
2	40621387	40627712	SLC8A1	182305	1		1	245703819	245710286	KIF26B	614026	1
2	44526010	44532326	SLC3A1	104614	1		1	245710286	245717698	KIF26B	614026	1
2	44532326	44539009	SLC3A1	104614	1		1	245717698	245723588	KIF26B	614026	1
2	45968233	45976420	PRKCE	176975	1		1	245723588	245733608	KIF26B	614026	1
2	46011945	46015635	PRKCE	176975	1		1	245745337	245753173	KIF26B	614026	1
2	46015635	46021606	PRKCE	176975	1		2	1639060	1643456	PXDN	605158	1
2	46021606	46024212	PRKCE	176975	1		2	1685800	1692198	PXDN	605158	1
2	46259807	46267270	PRKCE	176975	1		2	1735964	1745326	PXDN	605158	1
2	46267270	46269567	PRKCE	176975	1		2	1964906	1974208	MYT1L	613084	1
2	46548906	46554646	EPAS1	603349	1		2	7075768	7081787	RNF144A	619454	1
2	46554646	46558541	EPAS1	603349	1		2	10428813	10451165	HPCAL1	600207	2
2	50750428	50763645	NRXN1	600565	1		2	10555776	10561383	HPCAL1	600207	1
2	50814968	50829144	NRXN1	600565	1		2	10561383	10564925	HPCAL1	600207	1
2	50873666	50875879	NRXN1	600565	1		2	10564925	10576424	HPCAL1	600207	2
2	50875879	50877396	NRXN1	600565	1		2	10583160	10590197	ODC1	165640	2
2	50877396	50882657	NRXN1	600565	1		2	11753697	11756429	GREB1	611736	1
2	54706092	54714119	SPTBN1	182790	1		2	11756429	11762550	GREB1	611736	1
2	56141722	56148218	EFEMP1	601548	1		2	11792929	11801400	NTSR2	605538	2
2	56148218	56154316	EFEMP1	601548	2		2	11801400	11808654	NTSR2	605538	1
2	60736837	60744331	BCL11A	606557	1		2	25548902	25565907	DNMT3A	602769	2
2	65248271	65279223	SLC1A4	600229	2		2	28782985	28803240	PLB1	610179	1
2	66724142	66726453	MEIS1	601739	1		2	28816948	28818039	PLB1	610179	1
2	69408045	69414333	ANTXR1	606410	1		2	29289501	29302832	PCARE	613425	2
2	71734274	71734490	DYSF	603009	1		2	30035602	30041065	ALK	105590	1
2	74126457	74129474	ACTG2	102545	1		2	30041065	30049010	ALK	105590	1
2	77584897	77591574	LRRTM4	610870	1		2	30125593	30132986	ALK	105590	1
2	77659859	77663264	LRRTM4	610870	1		2	30977073	30984850	CAPN13	610228	1
2	80189383	80196736	CTNNA2	114025	1		2	30984850	30995579	CAPN13	610228	1
2	80196736	80197462	CTNNA2	114025	1		2	31342300	31346200	GALNT14	608225	1
2	80197462	80198597	CTNNA2	114025	1		2	31346200	31356428	GALNT14	608225	1
2	80198597	80199239	CTNNA2	114025	1		2	32633569	32661543	BIRC6	605638	1
2	84905096	84906723	DNAH6	603336	1		2	33623306	33641932	LTBP1	150390	2
2	85508850	85514717	TCF7L1	604652	1		2	33723510	33740855	RASGRP3	609531	1
2	85514717	85518483	TCF7L1	604652	1		2	33740855	33742284	RASGRP3	609531	1
2	85518483	85523541	TCF7L1	604652	1		2	36614307	36617528	CRIM1	606189	1
2	99279354	99283348	MGAT4A	604623	1		2	36617528	36618667	CRIM1	606189	1
2	101517465	101518910	NPAS2	603347	1		2	36618667	36619764	CRIM1	606189	1
2	102622780	102628509	IL1R2	147811	1		2	36961691	36967402	VIT	617693	1
2	103297515	103324575	SLC9A2	600530	1		2	43446616	43452183	ZFP36L2	612053	2
2	103324575	103340541	SLC9A2	600530	2		2	44098855	44107701	ABCG8	605460	2
2	106053343	106080746	FHL2	602633	2		2	45968233	45976420	PRKCE	176975	1
2	108605836	108611519	SLC5A7	608761	1		2	46011945	46015635	PRKCE	176975	1
2	108915263	108917596	SULT1C2	602385	1		2	46015635	46021606	PRKCE	176975	1
2	113945455	113948159	PSD4	614442	1		2	46021606	46024212	PRKCE	176975	1
2	113948159	113954879	PSD4	614442	1		2	46042478	46047806	PRKCE	176975	1
2	115196754	115210642	DPP10	608209	2		2	46077038	46078964	PRKCE	176975	1
2	115285693	115294661	DPP10	608209	1		2	46167368	46168929	PRKCE	176975	1
2	115386455	115394527	DPP10	608209	1		2	46168929	46172236	PRKCE	176975	1
2	115394527	115405471	DPP10	608209	1		2	46174037	46186132	PRKCE	176975	1
2	121100836	121118921	INHBB	147390	3		2	46186132	46192017	PRKCE	176975	1
2	129035083	129039724	HS6ST1	604846	1		2	46259807	46267270	PRKCE	176975	1
2	129039724	129052352	HS6ST1	604846	1		2	46267270	46269567	PRKCE	176975	1
2	129052352	129061452	HS6ST1	604846	1		2	46548906	46554646	EPAS1	603349	1
2	133657593	133688972	NCKAP5	608789	1		2	46554646	46558541	EPAS1	603349	1
2	135167600	135167653	MGAT5	601774	1		2	47789775	47791096	KCNK12	607366	1
2	136554890	136561557	LCT	603202	1		2	47791096	47794426	KCNK12	607366	1
2	139497309	139505708	NXPH2	604635	1		2	49379733	49394735	FSHR	136435	2
2	139530239	139531083	NXPH2	604635	1		2	56141722	56148218	EFEMP1	601548	1
2	141334737	141343100	LRP1B	608766	1		2	56148218	56154316	EFEMP1	601548	2
2	142634758	142636907	LRP1B	608766	1		2	60736837	60744331	BCL11A	606557	1
2	142636907	142637466	LRP1B	608766	1		2	66724142	66726453	MEIS1	601739	1
2	142637466	142639313	LRP1B	608766	1		2	69408045	69414333	ANTXR1	606410	1
2	142791459	142794718	LRP1B	608766	1		2	70717507	70736219	TGFA	190170	1
2	142794718	142801941	LRP1B	608766	1		2	70936407	70942964	ADD2	102681	1
2	144043421	144056248	ARHGAP15	610578	1		2	70942964	70943138	ADD2	102681	1
2	144503257	144505690	ARHGAP15	610578	1		2	70943138	70947575	ADD2	102681	1
2	145235108	145242122	ZEB2	605802	1		2	71061108	71063066	CD207	604862	2
2	145242122	145248631	ZEB2	605802	1		2	71220793	71253907	TEX261	618562	2
2	145248631	145271972	ZEB2	605802	1		2	71689050	71689430	DYSF	603009	1
2	145271972	145278413	ZEB2	605802	2		2	71689430	71696039	DYSF	603009	1
2	148817543	148818437	MBD5	611472	1		2	71696039	71702582	DYSF	603009	1
2	152508429	152517979	NEB	161650	1		2	71702582	71710068	DYSF	603009	1
2	155056104	155058065	GALNT13	608369	1		2	71734274	71734490	DYSF	603009	1
2	155058065	155072003	GALNT13	608369	1		2	71880211	71895157	DYSF	603009	1
2	158405375	158417363	ACVR1C	608981	1		2	71895157	71900805	DYSF	603009	1
2	160041993	160042430	TANC1	611397	1		2	74110021	74120785	ACTG2	102545	2
2	160042430	160045546	TANC1	611397	1		2	74126457	74129474	ACTG2	102545	1
2	160065816	160073035	TANC1	611397	1		2	75064392	75070263	HK2	601125	1
2	166134322	166138549	SCN2A	182390	1		2	75070263	75071010	HK2	601125	1
2	166138549	166140020	SCN2A	182390	1		2	75078201	75082895	HK2	601125	1
2	167200916	167209218	SCN9A	603415	1		2	75085163	75108744	HK2	601125	1
2	169528778	169534683	CERS6	615336	1		2	75382391	75384549	TACR1	162323	1
2	169534683	169536639	CERS6	615336	1		2	77584897	77591574	LRRTM4	610870	1
2	169536639	169536911	CERS6	615336	1		2	77659859	77663264	LRRTM4	610870	1
2	169547991	169554005	CERS6	615336	1		2	80054826	80056097	CTNNA2	114025	1
2	169811224	169818302	ABCB11	603201	1		2	80102308	80104027	CTNNA2	114025	1
2	169818302	169822498	ABCB11	603201	1		2	84905096	84906723	DNAH6	603336	1
2	170138506	170143494	LRP2	600073	1		2	85508850	85514717	TCF7L1	604652	1
2	171073887	171082383	MYO3B	610040	1		2	85514717	85518483	TCF7L1	604652	1
2	171111774	171118559	MYO3B	610040	1		2	85518483	85523541	TCF7L1	604652	1
2	171118559	171125118	MYO3B	610040	1		2	98758847	98763159	VWA3B	614884	1
2	171125118	171130071	MYO3B	610040	1		2	100172081	100174535	AFF3	601464	1
2	171130071	171135562	MYO3B	610040	1		2	100174535	100181072	AFF3	601464	1
2	171204750	171210691	MYO3B	610040	1		2	101517465	101518910	NPAS2	603347	1
2	171422060	171424479	MYO3B	610040	1		2	106053343	106080746	FHL2	602633	2
2	171424479	171430701	MYO3B	610040	1		2	108605836	108611519	SLC5A7	608761	1
2	171440957	171450353	MYO3B	610040	1		2	108915263	108917596	SULT1C2	602385	1
2	173784063	173789160	RAPGEF4	606058	1		2	108917596	108939940	SULT1C2	602385	2
2	173866203	173883549	RAPGEF4	606058	1		2	112240636	112253302	MIR4435-2HG	617144	2
2	173883549	173889333	RAPGEF4	606058	1		2	113945455	113948159	PSD4	614442	1
2	178551958	178558967	PDE11A	604961	1		2	113948159	113954879	PSD4	614442	1
2	191148558	191166159	HIBCH	610690	1		2	115196754	115210642	DPP10	608209	2
2	197065964	197075021	HECW2	617245	1		2	115285693	115294661	DPP10	608209	1
2	198492598	198499080	RFTN2	618215	1		2	115613465	115622199	DPP10	608209	1
2	198499080	198506466	RFTN2	618215	1		2	121100836	121118921	INHBB	147390	3
2	198506466	198508951	RFTN2	618215	1		2	121562218	121578827	GLI2	165230	1
2	201528745	201535075	AOX1	602841	1		2	121627175	121638833	GLI2	165230	1
2	202541707	202545984	MPP4	606575	1		2	121968032	121981210	TFCP2L1	609785	2
2	205783828	205790839	PARD3B	619353	1		2	133322919	133326900	GPR39	602886	1
2	206592525	206595936	NRP2	602070	1		2	133326900	133331994	GPR39	602886	1
2	207813700	207816620	CPO	609563	1		2	133331994	133348083	GPR39	602886	1
2	207816620	207830363	CPO	609563	1		2	133348083	133351415	GPR39	602886	1
2	212406789	212407077	ERBB4	600543	1		2	133383855	133398177	GPR39	602886	1
2	212521325	212525039	ERBB4	600543	1		2	134253973	134259612	NCKAP5	608789	1
2	212525039	212526025	ERBB4	600543	1		2	134261846	134270455	NCKAP5	608789	1
2	212526025	212527729	ERBB4	600543	1		2	134270455	134271218	NCKAP5	608789	1
2	215052524	215054694	SPAG16	612173	1		2	135167600	135167653	MGAT5	601774	1
2	215405482	215409170	VWC2L	619794	1		2	139530239	139531083	NXPH2	604635	1
2	219259844	219266204	SLC11A1;CTDSP1	600266;605323	2		2	141592252	141605983	LRP1B	608766	1
2	219664519	219682257	CYP27A1	606530	2		2	142791459	142794718	LRP1B	608766	1
2	223349309	223355051	SGPP2	612827	1		2	142794718	142801941	LRP1B	608766	1
2	223567016	223584182	MOGAT1	610268	2		2	144043421	144056248	ARHGAP15	610578	1
2	226243056	226273490	NYAP2	615478	2		2	148817543	148818437	MBD5	611472	1
2	226273490	226278417	NYAP2	615478	1		2	152508429	152517979	NEB	161650	1
2	228233553	228246245	TM4SF20	615404	2		2	153468187	153492910	FMNL2	616285	1
2	228547823	228568652	SLC19A3	606152	2		2	158405375	158417363	ACVR1C	608981	1
2	229919490	229929352	PID1	612930	1		2	160041993	160042430	TANC1	611397	1
2	230379524	230386043	DNER	607299	1		2	160042430	160045546	TANC1	611397	1
2	230386043	230396934	DNER	607299	1		2	160065816	160073035	TANC1	611397	1
2	231774377	231778776	GPR55	604107	1		2	167200916	167209218	SCN9A	603415	1
2	231778776	231784291	GPR55	604107	1		2	169025379	169029951	STK39	607648	1
2	231784291	231785026	GPR55	604107	1		2	169811224	169818302	ABCB11	603201	1
2	233520942	233526097	EFHD1	611617	1		2	169818302	169822498	ABCB11	603201	1
2	233543537	233546985	EFHD1	611617	1		2	169997621	170003432	LRP2	600073	1
2	233546985	233552244	EFHD1	611617	2		2	170115588	170121846	LRP2	600073	1
2	234923124	234927781	TRPM8	606678	1		2	170121846	170128337	LRP2	600073	1
2	234927781	234928517	TRPM8	606678	2		2	170128337	170132243	LRP2	600073	1
2	235396817	235402656	ARL4C	604787	2		2	170138506	170143494	LRP2	600073	1
2	235402656	235408036	ARL4C	604787	2		2	171073887	171082383	MYO3B	610040	1
2	235938690	235943475	SH3BP4	605611	1		2	171082383	171083808	MYO3B	610040	1
2	235943475	235949877	SH3BP4	605611	1		2	171204750	171210691	MYO3B	610040	1
2	235949877	235950187	SH3BP4	605611	1		2	171422060	171424479	MYO3B	610040	1
2	235960254	235960824	SH3BP4	605611	1		2	171424479	171430701	MYO3B	610040	1
2	236793864	236800455	AGAP1	608651	1		2	171440957	171450353	MYO3B	610040	1
2	236800455	236806685	AGAP1	608651	1		2	171678379	171683758	GAD1	605363	1
2	236806685	236819619	AGAP1	608651	1		2	173289239	173295297	ITGA6	147556	2
2	236819619	236825862	AGAP1	608651	1		2	173784063	173789160	RAPGEF4	606058	1
2	238447168	238454154	MLPH	606526	1		2	174129804	174134529	MAP3K20	609479	2
2	238454154	238458180	MLPH	606526	1		2	175655440	175666865	CHN1	118423	2
2	238769892	238779534	RAMP1	605153	1		2	178551958	178558967	PDE11A	604961	1
2	238813947	238825809	RAMP1	605153	2		2	183694499	183704583	FRZB	605083	2
2	239155053	239162318	PER2	603426	1		2	189857993	189860657	COL3A1	120180	1
2	239162318	239165909	PER2	603426	1		2	191148558	191166159	HIBCH	610690	1
2	240048581	240048911	HDAC4	605314	1		2	192695107	192704219	CAVIN2	606728	2
2	240048911	240059625	HDAC4	605314	1		2	192965939	192967162	TMEFF2	605734	1
2	240059625	240065733	HDAC4	605314	1		2	192967162	192981038	TMEFF2	605734	1
2	240294969	240303312	HDAC4	605314	1		2	193023767	193035023	TMEFF2	605734	1
2	241079956	241094602	OTOS	607877	2		2	197065964	197075021	HECW2	617245	1
2	241373780	241382083	GPC1	600395	2		2	201528745	201535075	AOX1	602841	1
2	241708675	241716305	KIF1A	601255	1		2	202540338	202541707	MPP4	606575	1
2	241716305	241729993	KIF1A	601255	1		2	202541707	202545984	MPP4	606575	1
2	241968979	241979550	SNED1	616634	1		2	202551695	202558687	MPP4	606575	1
2	241979550	241980123	SNED1	616634	1		2	202558687	202560099	MPP4	606575	1
2	241980123	241988392	SNED1	616634	1		2	204801980	204824324	ICOS	604558	1
2	241988392	241995014	SNED1	616634	1		2	205783828	205790839	PARD3B	619353	1
2	242114037	242121781	PPP1R7	602877	1		2	206592525	206595936	NRP2	602070	1
2	242121781	242128714	PPP1R7;ANO7	602877;605096	2		2	206654123	206690019	NRP2	602070	2
2	242503543	242511083	BOK	605404	1		2	211532703	211541064	CPS1	608307	1
3	366039	373693	CHL1	607416	1		2	211541064	211547400	CPS1	608307	2
3	381302	387597	CHL1	607416	1		2	212305314	212307077	ERBB4	600543	1
3	1175950	1183679	CNTN6	607220	1		2	212350088	212356992	ERBB4	600543	1
3	1183679	1192829	CNTN6	607220	1		2	212406789	212407077	ERBB4	600543	1
3	1192829	1197281	CNTN6	607220	1		2	212584780	212591641	ERBB4	600543	1
3	1315900	1319738	CNTN6	607220	1		2	215052524	215054694	SPAG16	612173	1
3	1319738	1321018	CNTN6	607220	1		2	215405482	215409170	VWC2L	619794	1
3	1321018	1327522	CNTN6	607220	1		2	216826136	216838820	MREG	609207	1
3	1327522	1334767	CNTN6	607220	1		2	216838820	216843865	MREG	609207	1
3	1425997	1453696	CNTN6	607220	2		2	216862623	216876363	MREG	609207	1
3	2137538	2146692	CNTN4	607280	2		2	218789635	218799554	TNS1	600076	1
3	2321092	2325929	CNTN4	607280	1		2	219259844	219266204	SLC11A1;CTDSP1	600266;605323	2
3	2325929	2338231	CNTN4	607280	1		2	219664519	219682257	CYP27A1	606530	2
3	2338231	2342825	CNTN4	607280	1		2	219721190	219726498	WNT6	604663	2
3	2342825	2347522	CNTN4	607280	1		2	220473355	220506522	STK11IP;SLC4A3	607172;106195	2
3	2347522	2348159	CNTN4	607280	1		2	222295760	222297107	EPHA4	602188	1
3	2348159	2350984	CNTN4	607280	1		2	222297107	222301357	EPHA4	602188	1
3	2350984	2351848	CNTN4	607280	1		2	223349309	223355051	SGPP2	612827	1
3	2351848	2357019	CNTN4	607280	1		2	223567016	223584182	MOGAT1	610268	2
3	2436134	2440134	CNTN4	607280	1		2	228547823	228568652	SLC19A3	606152	2
3	2579127	2579649	CNTN4	607280	1		2	229919490	229929352	PID1	612930	1
3	2750328	2755983	CNTN4	607280	1		2	230379524	230386043	DNER	607299	1
3	2821443	2826568	CNTN4	607280	1		2	230386043	230396934	DNER	607299	1
3	2826568	2831511	CNTN4	607280	1		2	231774377	231778776	GPR55	604107	1
3	2868988	2872068	CNTN4	607280	1		2	231778776	231784291	GPR55	604107	1
3	2881134	2886527	CNTN4	607280	1		2	231784291	231785026	GPR55	604107	1
3	2886527	2895810	CNTN4	607280	1		2	233236314	233247873	ALPP	171800	3
3	3076218	3081516	CNTN4	607280	1		2	233340715	233346851	ECEL1	605896	2
3	3094469	3102867	CNTN4	607280	2		2	233432883	233438786	EIF4E2	605895	2
3	3124182	3130246	IL5RA	147851	1		2	233513175	233520942	EFHD1	611617	1
3	3130246	3142943	IL5RA	147851	1		2	233520942	233526097	EFHD1	611617	1
3	3142943	3149203	IL5RA	147851	1		2	233543537	233546985	EFHD1	611617	1
3	3149203	3154931	IL5RA	147851	2		2	233546985	233552244	EFHD1	611617	2
3	3820517	3846204	LRRN1	619623	2		2	234867513	234869358	TRPM8	606678	1
3	4571671	4585899	ITPR1	147265	1		2	234869358	234875433	TRPM8	606678	1
3	4665228	4671633	ITPR1	147265	1		2	234875433	234876037	TRPM8	606678	1
3	4725687	4734046	ITPR1	147265	1		2	234879853	234885853	TRPM8	606678	1
3	4837269	4842231	ITPR1	147265	1		2	235949877	235950187	SH3BP4	605611	1
3	4863387	4867097	ITPR1	147265	1		2	235960254	235960824	SH3BP4	605611	1
3	4867097	4868927	ITPR1	147265	1		2	235960824	235978207	SH3BP4	605611	2
3	4868927	4880266	ITPR1	147265	1		2	237481969	237484856	ACKR3	610376	1
3	4882700	4886347	ITPR1	147265	1		2	237484856	237489904	ACKR3	610376	1
3	4886347	4893623	ITPR1	147265	2		2	238813947	238825809	RAMP1	605153	2
3	7072823	7084945	GRM7	604101	1		3	2579127	2579649	CNTN4	607280	1
3	7208213	7212607	GRM7	604101	1		3	2750328	2755983	CNTN4	607280	1
3	7212607	7222236	GRM7	604101	1		3	2821443	2826568	CNTN4	607280	1
3	7371835	7381271	GRM7	604101	1		3	2826568	2831511	CNTN4	607280	1
3	7516145	7522463	GRM7	604101	1		3	2868988	2872068	CNTN4	607280	1
3	7522463	7529555	GRM7	604101	1		3	3094469	3102867	CNTN4	607280	2
3	7529555	7531715	GRM7	604101	1		3	3124182	3130246	IL5RA	147851	1
3	7680452	7688564	GRM7	604101	1		3	3130246	3142943	IL5RA	147851	1
3	8592573	8608920	LMCD1	604859	1		3	4665228	4671633	ITPR1	147265	1
3	8670161	8676945	SSUH2	617479	1		3	4837269	4842231	ITPR1	147265	1
3	8777037	8779066	CAV3	601253	1		3	6999617	7009868	GRM7	604101	1
3	9877481	9908525	RPUSD3;TTLL3;CIDEC	617759;619195;612120	3;2		3	7009868	7011962	GRM7	604101	1
3	9934605	9956279	JAGN1;IL17RE	616012;614995	2		3	7011962	7016060	GRM7	604101	1
3	10435177	10437280	ATP2B2	108733	1		3	7016060	7022582	GRM7	604101	1
3	10437280	10447277	ATP2B2	108733	1		3	7022582	7026696	GRM7	604101	1
3	10447277	10448426	ATP2B2	108733	1		3	7072823	7084945	GRM7	604101	1
3	10525096	10528910	ATP2B2	108733	1		3	7371835	7381271	GRM7	604101	1
3	11077898	11079520	SLC6A1	137165	1		3	7516145	7522463	GRM7	604101	1
3	11710471	11714521	VGLL4	618692	1		3	7522463	7529555	GRM7	604101	1
3	13873451	13878889	WNT7A	601570	1		3	7529555	7531715	GRM7	604101	1
3	14524270	14528004	SLC6A6	186854	1		3	7551114	7558907	GRM7	604101	1
3	14920105	14923396	FGD5	614788	1		3	7680452	7688564	GRM7	604101	1
3	14923396	14925256	FGD5	614788	1		3	8592573	8608920	LMCD1	604859	1
3	15332310	15342850	SH3BP5	605612	1		3	8670161	8676945	SSUH2	617479	1
3	24186625	24187084	THRB	190160	1		3	8777037	8779066	CAV3	601253	1
3	24187084	24191961	THRB	190160	1		3	8800398	8802851	OXTR	167055	1
3	24384005	24403210	THRB	190160	1		3	8802851	8807535	OXTR	167055	1
3	25571725	25581512	RARB	180220	1		3	8933946	8945081	RAD18	605256	1
3	25581512	25582594	RARB	180220	1		3	9113024	9136060	SRGAP3	606525	1
3	25582594	25593872	RARB	180220	1		3	9142890	9147178	SRGAP3	606525	1
3	30686414	30690748	TGFBR2	190182	1		3	10525096	10528910	ATP2B2	108733	1
3	31847360	31856491	OSBPL10	606738	1		3	10528910	10554558	ATP2B2	108733	2
3	31856491	31857836	OSBPL10	606738	1		3	11077898	11079520	SLC6A1	137165	1
3	32394968	32396804	CMTM8	607891	1		3	11679509	11690450	VGLL4	618692	1
3	42433305	42438754	LYZL4	612750	2		3	11690450	11698214	VGLL4	618692	1
3	45161070	45170095	CDCP1	611735	1		3	11710471	11714521	VGLL4	618692	1
3	53199014	53208782	PRKCD	176977	1		3	11818619	11836386	TAMM41	614948	2
3	54161174	54164974	CACNA2D3	606399	1		3	13676250	13679044	FBLN2	135821	1
3	54164974	54173258	CACNA2D3	606399	1		3	13873451	13878889	WNT7A	601570	1
3	54256559	54267797	CACNA2D3	606399	1		3	14441957	14452800	SLC6A6	186854	2
3	54372609	54381071	CACNA2D3	606399	1		3	14452800	14468767	SLC6A6	186854	1
3	54480798	54501086	CACNA2D3	606399	1		3	14524270	14528004	SLC6A6	186854	1
3	54636993	54651208	CACNA2D3	606399	1		3	14920105	14923396	FGD5	614788	1
3	55801004	55803332	ERC2	617250	1		3	14923396	14925256	FGD5	614788	1
3	58543512	58561548	FAM107A	608295	2		3	16253421	16258891	GALNT15	615131	1
3	59902252	59907329	FHIT	601153	1		3	24384005	24403210	THRB	190160	1
3	60110529	60114621	FHIT	601153	1		3	25480644	25485756	RARB	180220	1
3	60114621	60116055	FHIT	601153	1		3	29385810	29392163	RBMS3	605786	1
3	60283702	60289842	FHIT	601153	1		3	29394725	29419305	RBMS3	605786	1
3	60333449	60341773	FHIT	601153	1		3	29419305	29422762	RBMS3	605786	1
3	62564515	62572390	CADPS	604667	1		3	29489266	29489607	RBMS3	605786	1
3	62572390	62574188	CADPS	604667	1		3	29489607	29493019	RBMS3	605786	1
3	62593890	62615298	CADPS	604667	1		3	30716602	30721201	TGFBR2	190182	1
3	65522392	65536289	MAGI1	602625	1		3	30722653	30729636	TGFBR2	190182	1
3	65813373	65817691	MAGI1	602625	1		3	30729636	30734612	TGFBR2	190182	1
3	67422015	67422600	SUCLG2	603922	1		3	30734612	30740289	TGFBR2	190182	2
3	67422600	67427443	SUCLG2	603922	1		3	31755406	31760436	OSBPL10	606738	1
3	67427443	67437836	SUCLG2	603922	1		3	31847360	31856491	OSBPL10	606738	1
3	67455803	67460996	SUCLG2	603922	1		3	32208621	32216014	GPD1L	611778	2
3	67460996	67464789	SUCLG2	603922	1		3	32394968	32396804	CMTM8	607891	1
3	68286023	68288626	TAFA1	617495	1		3	32399181	32399378	CMTM8	607891	1
3	68334875	68341414	TAFA1	617495	1		3	42433305	42438754	LYZL4	612750	2
3	71211110	71215499	FOXP1	605515	1		3	45161070	45170095	CDCP1	611735	1
3	71215499	71225021	FOXP1	605515	1		3	45170095	45177006	CDCP1	611735	1
3	71342132	71349375	FOXP1	605515	1		3	53199014	53208782	PRKCD	176977	1
3	71349375	71354800	FOXP1	605515	1		3	54161174	54164974	CACNA2D3	606399	1
3	71432139	71436939	FOXP1	605515	1		3	54164974	54173258	CACNA2D3	606399	1
3	71436939	71455775	FOXP1	605515	1		3	54288475	54292014	CACNA2D3	606399	1
3	71755488	71756272	EIF4E3	609896	1		3	54292014	54298050	CACNA2D3	606399	1
3	71756272	71758015	EIF4E3	609896	1		3	54372609	54381071	CACNA2D3	606399	1
3	73091837	73102013	PPP4R2	613822	1		3	54626332	54631902	CACNA2D3	606399	1
3	73475037	73479416	PDZRN3	609729	1		3	54631902	54636993	CACNA2D3	606399	1
3	74460896	74479445	CNTN3	601325	1		3	54897396	54901360	CACNA2D3	606399	1
3	77309810	77322334	ROBO2	602431	1		3	55006182	55017749	CACNA2D3	606399	1
3	78663956	78666765	ROBO1	602430	1		3	55801004	55803332	ERC2	617250	1
3	78666765	78676422	ROBO1	602430	1		3	59759572	59761789	FHIT	601153	1
3	97359037	97365038	EPHA6	600066	1		3	59763371	59768262	FHIT	601153	1
3	99398156	99401638	COL8A1	120251	1		3	59902252	59907329	FHIT	601153	1
3	108633112	108638602	GUCA1C	605128	1		3	60110529	60114621	FHIT	601153	1
3	108638602	108639119	GUCA1C	605128	1		3	60114621	60116055	FHIT	601153	1
3	112924776	112933975	BOC	608708	2		3	60283702	60289842	FHIT	601153	1
3	114183575	114199151	ZBTB20	606025	1		3	60333449	60341773	FHIT	601153	1
3	114325385	114327437	ZBTB20	606025	1		3	60545602	60546396	FHIT	601153	1
3	114327437	114347164	ZBTB20	606025	1		3	60563119	60567427	FHIT	601153	1
3	114347164	114353168	ZBTB20	606025	1		3	60567427	60581806	FHIT	601153	1
3	115608057	115609894	LSAMP	603241	1		3	62108226	62114428	PTPRG	176886	1
3	119250890	119257188	CD80	112203	1		3	62564515	62572390	CADPS	604667	1
3	121323360	121324643	FBXO40	609107	1		3	62572390	62574188	CADPS	604667	1
3	121324643	121324957	FBXO40	609107	1		3	62593890	62615298	CADPS	604667	1
3	121324957	121335146	FBXO40	609107	1		3	64624426	64632256	ADAMTS9	605421	1
3	121335146	121343500	FBXO40	609107	1		3	65813373	65817691	MAGI1	602625	1
3	122683207	122686113	SEMA5B	609298	1		3	66300547	66301906	SLC25A26	611037	1
3	122694930	122698761	SEMA5B	609298	1		3	66301906	66310451	SLC25A26	611037	1
3	122698761	122707433	SEMA5B	609298	1		3	66310451	66311773	SLC25A26	611037	1
3	122857849	122863027	PDIA5	616942	1		3	66311773	66320080	SLC25A26	611037	1
3	122863027	122871926	PDIA5	616942	1		3	68334875	68341414	TAFA1	617495	1
3	123106652	123114340	ADCY5	600293	1		3	69418612	69426612	FRMD4B	617467	1
3	123114340	123121286	ADCY5	600293	1		3	69825970	69846272	MITF	156845	1
3	123399605	123404711	MYLK	600922	1		3	71755488	71756272	EIF4E3	609896	1
3	124125522	124132568	KALRN	604605	1		3	71756272	71758015	EIF4E3	609896	1
3	124656695	124692194	HEG1	614182	2		3	73091837	73102013	PPP4R2	613822	1
3	124799357	124814690	SLC12A8	611316	2		3	73475037	73479416	PDZRN3	609729	1
3	126211946	126216386	UROC1	613012	1		3	73588223	73594445	PDZRN3	609729	1
3	127469895	127475626	MGLL	609699	1		3	73601210	73606171	PDZRN3	609729	1
3	128197282	128204951	GATA2	137295	2		3	73606171	73612949	PDZRN3	609729	1
3	131372608	131387344	CPNE4	604208	1		3	74289885	74329839	CNTN3	601325	2
3	132075417	132081831	ACP3	171790	1		3	74329839	74335764	CNTN3	601325	1
3	132899962	132902053	TMEM108	617361	1		3	74335764	74345173	CNTN3	601325	1
3	132902053	132905128	TMEM108	617361	1		3	74460896	74479445	CNTN3	601325	1
3	133143318	133172767	BFSP2	603212	1		3	77026208	77037626	ROBO2	602431	1
3	133690376	133693859	SLCO2A1	601460	1		3	77133873	77165296	ROBO2	602431	1
3	134636796	134647169	EPHB1	600600	1		3	77309810	77322334	ROBO2	602431	1
3	134669241	134694660	EPHB1	600600	1		3	97359037	97365038	EPHA6	600066	1
3	134877635	134896719	EPHB1	600600	1		3	97720339	97728248	GABRR3	618668	1
3	134945124	134960470	EPHB1	600600	1		3	99398156	99401638	COL8A1	120251	1
3	139839000	139840886	CLSTN2	611323	1		3	108633112	108638602	GUCA1C	605128	1
3	140052260	140053766	CLSTN2	611323	1		3	108638602	108639119	GUCA1C	605128	1
3	140124454	140125714	CLSTN2	611323	1		3	112924776	112933975	BOC	608708	2
3	142541687	142555228	PCOLCE2	607064	1		3	113939244	113955164	ZNF80	194553	2
3	143090698	143094640	SLC9A9	608396	1		3	114183575	114199151	ZBTB20	606025	1
3	143245008	143257069	SLC9A9	608396	1		3	115392763	115396581	GAP43	162060	1
3	143354691	143357546	SLC9A9	608396	1		3	115608057	115609894	LSAMP	603241	1
3	143527546	143533737	SLC9A9	608396	1		3	119250890	119257188	CD80	112203	1
3	148439788	148445907	AGTR1	106165	1		3	122341401	122347389	PARP15	612066	1
3	148445907	148452168	AGTR1	106165	1		3	122683207	122686113	SEMA5B	609298	1
3	148452168	148457642	AGTR1	106165	1		3	122694930	122698761	SEMA5B	609298	1
3	148550522	148554334	CPB1	114852	1		3	122698761	122707433	SEMA5B	609298	1
3	154882287	154900690	MME	120520	1		3	122857849	122863027	PDIA5	616942	1
3	154900690	154905810	MME	120520	2		3	122863027	122871926	PDIA5	616942	1
3	169042352	169042446	MECOM	165215	1		3	123114340	123121286	ADCY5	600293	1
3	169192040	169198024	MECOM	165215	1		3	123399605	123404711	MYLK	600922	1
3	170179772	170180811	SLC7A14	615720	1		3	124125522	124132568	KALRN	604605	1
3	171055402	171071204	TNIK	610005	1		3	124433550	124438439	KALRN	604605	1
3	171791275	171794511	FNDC3B	611909	1		3	124656695	124692194	HEG1	614182	2
3	172026710	172031363	FNDC3B	611909	1		3	124799357	124814690	SLC12A8	611316	2
3	172113324	172122467	FNDC3B	611909	2		3	125818091	125824899	SLC41A3;ALDH1L1	610803;600249	2
3	172369828	172371929	NCEH1	613234	1		3	125824899	125829505	ALDH1L1	600249	1
3	173281266	173281958	NLGN1	600568	1		3	126211946	126216386	UROC1	613012	1
3	173336718	173345224	NLGN1	600568	1		3	127469895	127475626	MGLL	609699	1
3	174985106	175001029	NAALADL2	608806	1		3	128197282	128204951	GATA2	137295	2
3	175113985	175115709	NAALADL2	608806	1		3	131372608	131387344	CPNE4	604208	1
3	175115709	175118132	NAALADL2	608806	1		3	133690376	133693859	SLCO2A1	601460	1
3	178540316	178544317	KCNMB2	605214	1		3	133725592	133731842	SLCO2A1	601460	1
3	178544317	178552671	KCNMB2	605214	1		3	139839000	139840886	CLSTN2	611323	1
3	178552671	178571997	KCNMB2	605214	2		3	140052260	140053766	CLSTN2	611323	1
3	179598716	179603969	PEX5L	611058	1		3	140124454	140125714	CLSTN2	611323	1
3	179603969	179609000	PEX5L	611058	1		3	141042222	141046859	ZBTB38	612218	2
3	181422854	181423286	SOX2-OT	616338	1		3	141046859	141061438	ZBTB38	612218	1
3	181423286	181425891	SOX2-OT	616338	1		3	141061438	141073675	ZBTB38	612218	1
3	181425891	181426554	SOX2-OT	616338	1		3	141140968	141145315	ZBTB38	612218	1
3	181426554	181428606	SOX2-OT	616338	1		3	143245008	143257069	SLC9A9	608396	1
3	181428606	181430156	SOX2;SOX2-OT	184429;616338	1;2		3	143354691	143357546	SLC9A9	608396	1
3	181430156	181430556	SOX2;SOX2-OT	184429;616338	1		3	143441481	143445815	SLC9A9	608396	1
3	181430556	181430756	SOX2;SOX2-OT	184429;616338	1		3	143445815	143453195	SLC9A9	608396	1
3	181430756	181431156	SOX2;SOX2-OT	184429;616338	1		3	143453195	143467057	SLC9A9	608396	1
3	181431156	181431756	SOX2;SOX2-OT	184429;616338	1		3	143467057	143473442	SLC9A9	608396	1
3	181431756	181432006	SOX2;SOX2-OT	184429;616338	1		3	143527546	143533737	SLC9A9	608396	1
3	181432006	181435148	SOX2;SOX2-OT	184429;616338	1;2		3	145905391	145911468	PLSCR4	607612	2
3	181435148	181438452	SOX2-OT	616338	1		3	145911468	145916997	PLSCR4	607612	1
3	181438452	181440654	SOX2-OT	616338	1		3	146191013	146207339	PLSCR2	607610	1
3	181440654	181442414	SOX2-OT	616338	1		3	148439788	148445907	AGTR1	106165	1
3	181442414	181448558	SOX2-OT	616338	1		3	148445907	148452168	AGTR1	106165	1
3	185162426	185180812	MAP3K13	604915	1		3	148452168	148457642	AGTR1	106165	1
3	185939759	185944837	DGKG	601854	1		3	148550522	148554334	CPB1	114852	1
3	186370333	186370807	FETUB	605954	2		3	149308504	149321639	WWTR1	607392	1
3	186970808	186971296	MASP1	600521	1		3	149321639	149336065	WWTR1	607392	1
3	188059443	188067236	LPP	600700	1		3	157166123	157170524	VEPH1	609594	1
3	188067236	188074440	LPP	600700	1		3	168845664	168850120	MECOM	165215	1
3	188224549	188226359	LPP	600700	1		3	168850120	168854925	MECOM	165215	1
3	188236356	188241949	LPP	600700	1		3	169033482	169042352	MECOM	165215	1
3	188307518	188313697	LPP	600700	1		3	169042352	169042446	MECOM	165215	1
3	188313697	188320064	LPP	600700	1		3	169192040	169198024	MECOM	165215	1
3	188327461	188332618	LPP	600700	1		3	169332157	169347832	MECOM	165215	1
3	188477590	188480881	LPP	600700	1		3	169347832	169348816	MECOM	165215	1
3	188480881	188485240	LPP	600700	1		3	170179772	170180811	SLC7A14	615720	1
3	189457674	189462592	TP63	603273	1		3	171145711	171160434	TNIK	610005	1
3	189462592	189474229	TP63	603273	1		3	171160434	171192425	TNIK	610005	2
3	189474229	189498809	TP63	603273	1		3	171791275	171794511	FNDC3B	611909	1
3	190280884	190282714	IL1RAP	602626	1		3	172026710	172031363	FNDC3B	611909	1
3	190282714	190287782	IL1RAP	602626	1		3	172113324	172122467	FNDC3B	611909	2
3	190287782	190293555	IL1RAP	602626	1		3	172228544	172230584	TNFSF10	603598	1
3	190293555	190297083	IL1RAP	602626	1		3	172230584	172236440	TNFSF10	603598	1
3	190297083	190303805	IL1RAP	602626	1		3	172369828	172371929	NCEH1	613234	1
3	190945633	190953635	OSTN	610280	1		3	172389700	172395351	NCEH1	613234	1
3	192092640	192095111	FGF12	601513	1		3	172823151	172843082	SPATA16	609856	1
3	192095111	192099562	FGF12	601513	1		3	173281266	173281958	NLGN1	600568	1
3	192289154	192295175	FGF12	601513	1		3	173314411	173317852	NLGN1	600568	1
3	192330811	192335538	FGF12	601513	1		3	173336718	173345224	NLGN1	600568	1
3	193117706	193123303	ATP13A4	609556	2		3	174717183	174726543	NAALADL2	608806	1
3	193848312	193854961	HES1	139605	2		3	174726543	174737429	NAALADL2	608806	1
3	193854961	193861242	HES1	139605	2		3	174823729	174861035	NAALADL2	608806	1
3	194057168	194061561	CPN2	603104	2		3	174940266	174947079	NAALADL2	608806	1
3	194088911	194094582	LRRC15	619327	2		3	174947079	174962279	NAALADL2	608806	1
3	195533942	195539294	MUC4	158372	2		3	174985106	175001029	NAALADL2	608806	1
3	195616208	195621982	TNK2	606994	1		3	175050468	175064233	NAALADL2	608806	1
3	195919095	195925355	ZDHHC19	618671	2		3	175113985	175115709	NAALADL2	608806	1
3	196158332	196170462	UBXN7	616379	2		3	175115709	175118132	NAALADL2	608806	1
3	196312951	196323412	FBXO45	609112	2		3	175510677	175515423	NAALADL2	608806	1
3	196378705	196389848	NRROS	615322	2		3	179417976	179420666	USP13	603591	1
3	196438744	196445482	CEP19;PIGX	615586;610276	2		3	179420666	179421547	USP13	603591	1
3	196547538	196554020	PAK2	605022	1		3	179421547	179424410	USP13	603591	1
3	196554020	196558949	PAK2	605022	1		3	179598716	179603969	PEX5L	611058	1
3	196558949	196565465	PAK2	605022	2		3	179603969	179609000	PEX5L	611058	1
3	197002967	197009292	DLG1	601014	1		3	184106493	184125634	CHRD	603475	2
3	197009292	197018125	DLG1	601014	1		3	185905876	185926701	DGKG	601854	1
3	197018125	197029396	DLG1	601014	2		3	185939759	185944837	DGKG	601854	1
4	803637	809593	CPLX1	605032	1		3	185944837	185955511	DGKG	601854	1
4	809593	814080	CPLX1	605032	1		3	185955511	185969052	DGKG	601854	1
4	989548	994414	IDUA	252800	1		3	186022133	186033242	DGKG	601854	1
4	2303099	2307466	ZFYVE28	614176	1		3	186338135	186370333	AHSG;FETUB	138680;605954	2
4	2465304	2471236	RNF4	602850	2		3	186370333	186370807	FETUB	605954	2
4	2471236	2471802	RNF4	602850	1		3	186699610	186718462	ST6GAL1	109675	1
4	2471802	2471974	RNF4	602850	1		3	186718462	186722944	ST6GAL1	109675	1
4	2839659	2846799	SH3BP2;ADD1	602104;102680	2		3	186970808	186971296	MASP1	600521	1
4	2846799	2850747	ADD1	102680	1		3	188224549	188226359	LPP	600700	1
4	2850747	2856687	ADD1	102680	1		3	188236356	188241949	LPP	600700	1
4	2856687	2868935	ADD1	102680	1		3	188327461	188332618	LPP	600700	1
4	2868935	2877081	ADD1	102680	1		3	188477590	188480881	LPP	600700	1
4	2877081	2888622	ADD1	102680	1		3	188480881	188485240	LPP	600700	1
4	3473139	3485786	DOK7	610285	1		3	188561017	188566306	LPP	600700	1
4	3485786	3494055	DOK7	610285	1		3	188566306	188572797	LPP	600700	1
4	3494055	3494826	DOK7	610285	1		3	188572797	188590650	LPP	600700	1
4	5631673	5637108	EVC2	607261	1		3	189457674	189462592	TP63	603273	1
4	5637108	5643287	EVC2	607261	1		3	189462592	189474229	TP63	603273	1
4	5721774	5731518	EVC	604831	1		3	189474229	189498809	TP63	603273	1
4	5731518	5735715	EVC	604831	1		3	189794491	189802858	P3H2	610341	1
4	5735715	5746620	EVC	604831	1		3	189802858	189809163	P3H2	610341	1
4	5812974	5819154	EVC	604831	2		3	190280884	190282714	IL1RAP	602626	1
4	5843328	5847493	CRMP1	602462	1		3	190282714	190287782	IL1RAP	602626	1
4	6135717	6139210	JAKMIP1	611195	1		3	190287782	190293555	IL1RAP	602626	1
4	6139210	6144680	JAKMIP1	611195	1		3	190293555	190297083	IL1RAP	602626	1
4	6144680	6151065	JAKMIP1	611195	1		3	190297083	190303805	IL1RAP	602626	1
4	6191051	6204074	JAKMIP1	611195	2		3	190945633	190953635	OSTN	610280	1
4	6324647	6330806	PPP2R2C	605997	1		3	192092640	192095111	FGF12	601513	1
4	6330806	6336127	PPP2R2C	605997	1		3	192095111	192099562	FGF12	601513	1
4	6376273	6383792	PPP2R2C	605997	1		3	192289154	192295175	FGF12	601513	1
4	6411979	6416437	PPP2R2C	605997	1		3	192330811	192335538	FGF12	601513	1
4	6507841	6517005	PPP2R2C	605997	1		3	193848312	193854961	HES1	139605	2
4	6517005	6523395	PPP2R2C	605997	1		3	193854961	193861242	HES1	139605	2
4	6616948	6620710	MAN2B2	618899	1		3	194057168	194061561	CPN2	603104	2
4	7263203	7270126	SORCS2	606284	1		3	194088911	194094582	LRRC15	619327	2
4	7369025	7376694	SORCS2	606284	1		3	194797710	194804838	XXYLT1	614552	1
4	7434017	7440206	SORCS2	606284	1		3	194804838	194807856	XXYLT1	614552	1
4	7660146	7665945	SORCS2	606284	1		4	989548	994414	IDUA	252800	1
4	7689152	7694472	SORCS2	606284	1		4	5812974	5819154	EVC	604831	2
4	7730560	7737137	SORCS2	606284	1		4	5843328	5847493	CRMP1	602462	1
4	7752580	7757650	AFAP1-AS1	619779	2		4	6096087	6100667	JAKMIP1	611195	1
4	7757650	7762502	AFAP1;AFAP1-AS1	608252;619779	1;2		4	6135717	6139210	JAKMIP1	611195	1
4	11408585	11424898	HS3ST1	603244	1		4	6139210	6144680	JAKMIP1	611195	1
4	15712787	15713003	BST1	600387	1		4	6144680	6151065	JAKMIP1	611195	1
4	15838962	15852104	CD38	107270	2		4	6191051	6204074	JAKMIP1	611195	2
4	16018282	16024136	PROM1	604365	1		4	6324647	6330806	PPP2R2C	605997	1
4	16024136	16034634	PROM1	604365	1		4	6330806	6336127	PPP2R2C	605997	1
4	16513748	16522293	LDB2	603450	1		4	6376273	6383792	PPP2R2C	605997	1
4	16522293	16524379	LDB2	603450	1		4	6411979	6416437	PPP2R2C	605997	1
4	16524379	16527611	LDB2	603450	1		4	6616948	6620710	MAN2B2	618899	1
4	16668043	16682344	LDB2	603450	1		4	6712462	6718548	BLOC1S4	605695	2
4	16682344	16688615	LDB2	603450	1		4	6718548	6726167	BLOC1S4	605695	2
4	16688615	16694863	LDB2	603450	1		4	6877902	6884329	KIAA0232	619237	1
4	16747687	16753863	LDB2	603450	1		4	6884329	6890937	KIAA0232	619237	2
4	16823900	16828794	LDB2	603450	1		4	6909135	6915342	TBC1D14	614855	2
4	20437132	20473278	SLIT2	603746	1		4	6915342	6922243	TBC1D14	614855	1
4	20476800	20479620	SLIT2	603746	1		4	6922243	6928358	TBC1D14	614855	1
4	20479620	20488464	SLIT2	603746	1		4	7263203	7270126	SORCS2	606284	1
4	20533014	20540540	SLIT2	603746	1		4	7325002	7329324	SORCS2	606284	1
4	21116594	21138108	KCNIP4	608182	1		4	7329324	7330107	SORCS2	606284	1
4	21438786	21472214	KCNIP4	608182	1		4	7330107	7338852	SORCS2	606284	1
4	21671589	21689430	KCNIP4	608182	1		4	7369025	7376694	SORCS2	606284	1
4	22487956	22496882	ADGRA3	612303	1		4	7434017	7440206	SORCS2	606284	1
4	22793164	22794601	GBA3	606619	1		4	7660146	7665945	SORCS2	606284	1
4	23836653	23855974	PPARGC1A	604517	1		4	7689152	7694472	SORCS2	606284	1
4	25002119	25008851	LGI2	608301	1		4	7752580	7757650	AFAP1-AS1	619779	2
4	25019263	25024935	LGI2	608301	1		4	7757650	7762502	AFAP1;AFAP1-AS1	608252;619779	1;2
4	26489057	26493209	CCKAR	118444	2		4	7997642	8003927	ABLIM2	612544	1
4	37973722	37979512	TBC1D1	609850	1		4	8078157	8084560	ABLIM2	612544	1
4	41612137	41642833	LIMCH1	617750	1		4	8084560	8090875	ABLIM2	612544	1
4	54381345	54387696	LNX1	609732	1		4	8139958	8145526	ABLIM2	612544	1
4	57156379	57162619	CRACD	618327	1		4	8145526	8151892	ABLIM2	612544	1
4	68806909	68810246	TMPRSS11A	611704	1		4	8151892	8157710	ABLIM2	612544	1
4	72138216	72147944	SLC4A4	603345	1		4	15712787	15713003	BST1	600387	1
4	72421709	72423624	SLC4A4	603345	1		4	15838962	15852104	CD38	107270	2
4	74963049	74973129	CXCL2	139110	2		4	15968574	15980975	PROM1	604365	2
4	75911758	75938236	PARM1	617688	1		4	16513748	16522293	LDB2	603450	1
4	78505372	78511203	CXCL13	605149	1		4	16522293	16524379	LDB2	603450	1
4	80988658	80993133	ANTXR2	608041	1		4	16524379	16527611	LDB2	603450	1
4	81977690	81984196	BMP3	112263	2		4	16569814	16581303	LDB2	603450	1
4	82120029	82126316	PRKG2	601591	2		4	16747687	16753863	LDB2	603450	1
4	83431790	83448764	TMEM150C	617292	1		4	16823900	16828794	LDB2	603450	1
4	86810287	86819377	ARHGAP24	610586	1		4	21546537	21549276	KCNIP4	608182	1
4	86990027	87023394	MAPK10	602897	1		4	25002119	25008851	LGI2	608301	1
4	87877291	87880096	AFF1	159557	1		4	25019263	25024935	LGI2	608301	1
4	89383662	89389640	HERC5	608242	1		4	26489057	26493209	CCKAR	118444	2
4	89672805	89677537	FAM13A	613299	1		4	37653656	37698453	RELL1	611212	2
4	89677537	89684640	FAM13A	613299	1		4	37862522	37900371	PGM2;TBC1D1	172000;609850	2
4	91247973	91253355	CCSER1	618934	1		4	37973722	37979512	TBC1D1	609850	1
4	91532461	91546380	CCSER1	618934	1		4	38010293	38018181	TBC1D1	609850	1
4	96377594	96381385	UNC5C	603610	1		4	39496272	39503196	UGDH	603370	2
4	103183531	103190229	SLC39A8	608732	1		4	39503196	39507457	UGDH	603370	1
4	111030787	111033180	ELOVL6	611546	1		4	40196549	40207190	RHOH	602037	2
4	113194675	113200382	TIFA	609028	2		4	40503041	40509521	RBM47	619104	1
4	113244313	113251247	ALPK1	607347	1		4	41612137	41642833	LIMCH1	617750	1
4	113894682	113916575	ANK2	106410	1		4	48216429	48222818	TEC	600583	1
4	113964288	113972856	ANK2	106410	1		4	48222818	48225077	TEC	600583	1
4	113972856	113978279	ANK2	106410	1		4	48225077	48230206	TEC	600583	1
4	114224764	114236227	ANK2	106410	1		4	48230206	48231332	TEC	600583	1
4	115514975	115534816	UGT8	601291	2		4	53575973	53582065	DANCR;SNORA26;MIR4449	614625;614626;614627	3
4	121795956	121801457	PRDM5	614161	1		4	55574182	55582068	KIT	164920	1
4	123752017	123774832	FGF2	134920	1		4	55947338	55953483	KDR	191306	1
4	140694305	140702406	MAML3	608991	1		4	55953483	55961159	KDR	191306	1
4	140919083	140939653	MAML3	608991	1		4	56496785	56502178	NMU	605103	1
4	141537771	141551799	TBC1D9	618035	2		4	57097742	57108271	CRACD	618327	1
4	143229634	143232702	INPP4B	607494	1		4	57108271	57110592	CRACD	618327	1
4	143232702	143234955	INPP4B	607494	1		4	57156379	57162619	CRACD	618327	1
4	146725972	146764883	ZNF827	617962	1		4	57680805	57695126	SPINK2	605753	2
4	146764883	146768394	ZNF827	617962	1		4	68806909	68810246	TMPRSS11A	611704	1
4	146781747	146794621	ZNF827	617962	1		4	72138216	72147944	SLC4A4	603345	1
4	149321346	149330018	NR3C2	600983	1		4	72421709	72423624	SLC4A4	603345	1
4	149330018	149330922	NR3C2	600983	1		4	72436235	72469183	SLC4A4	603345	2
4	149330922	149340536	NR3C2	600983	1		4	74963049	74973129	CXCL2	139110	2
4	149340536	149350527	NR3C2	600983	1		4	77517128	77523129	SHROOM3	604570	1
4	154474931	154510843	TMEM131L	616243	1		4	78505372	78511203	CXCL13	605149	1
4	158276014	158279954	GRIA2	138247	1		4	79136032	79148953	FRAS1	607830	1
4	164083616	164092066	NAF1	617868	2		4	80988658	80993133	ANTXR2	608041	1
4	167016664	167030753	TLL1	606742	2		4	81977690	81984196	BMP3	112263	2
4	169639326	169641425	PALLD	608092	1		4	82120029	82126316	PRKG2	601591	2
4	170670592	170690690	HPF1	616614	2		4	83431790	83448764	TMEM150C	617292	1
4	173757115	173758268	GALNTL6	615138	1		4	87877291	87880096	AFF1	159557	1
4	174179493	174186322	GALNT7	605005	1		4	89171059	89196821	PPM1K	611065	2
4	175162767	175167253	FBXO8	605649	1		4	89196821	89222164	PPM1K	611065	2
4	175543957	175570846	GLRA3	600421	2		4	89383662	89389640	HERC5	608242	1
4	175570846	175573703	GLRA3	600421	1		4	96171211	96189813	UNC5C	603610	1
4	176837789	176840816	GPM6A	601275	1		4	96189813	96201243	UNC5C	603610	1
4	177611211	177612566	VEGFC	601528	1		4	96201243	96204556	UNC5C	603610	1
4	183514227	183521798	TENM3	610083	1		4	96307840	96314856	UNC5C	603610	1
4	183666740	183675227	TENM3	610083	1		4	96377594	96381385	UNC5C	603610	1
4	183694501	183699852	TENM3	610083	1		4	99493955	99510279	TSPAN5	613136	1
4	183699852	183716648	TENM3	610083	1		4	99539498	99546654	TSPAN5	613136	1
4	184835760	184842016	STOX2	617359	1		4	99546654	99548182	TSPAN5	613136	1
4	185312684	185315792	IRF2	147576	1		4	99548182	99561045	TSPAN5	613136	1
4	185330651	185331977	IRF2	147576	1		4	103183531	103190229	SLC39A8	608732	1
4	185331977	185335889	IRF2	147576	1		4	107946161	107958376	DKK2	605415	2
4	185355556	185363829	IRF2	147576	1		4	108794544	108802762	SGMS2	611574	1
4	185940461	185946538	HELT	617546	2		4	111030787	111033180	ELOVL6	611546	1
4	186507021	186513302	SORBS2	616349	1		4	113214531	113220802	ALPK1	607347	2
4	186513302	186519992	SORBS2	616349	1		4	113220802	113232651	ALPK1	607347	1
4	186522043	186535247	SORBS2	616349	1		4	113244313	113251247	ALPK1	607347	1
4	186587691	186593672	SORBS2	616349	1		4	113894682	113916575	ANK2	106410	1
4	186985201	186991137	TLR3	603029	2		4	113964288	113972856	ANK2	106410	1
4	188921440	188932750	ZFP42	614572	2		4	113972856	113978279	ANK2	106410	1
5	1066615	1078642	SLC12A7	604879	1		4	114062948	114078812	ANK2	106410	1
5	1078642	1081767	SLC12A7	604879	1		4	114224764	114236227	ANK2	106410	1
5	1081767	1087868	SLC12A7	604879	1		4	121795956	121801457	PRDM5	614161	1
5	1087868	1093260	SLC12A7	604879	1		4	123752017	123774832	FGF2	134920	1
5	1225703	1240848	SLC6A18	610300	1		4	140694305	140702406	MAML3	608991	1
5	1342714	1350339	CLPTM1L	612585	2		4	140795327	140810700	MAML3	608991	1
5	5135810	5141905	ADAMTS16	607510	2		4	140919083	140939653	MAML3	608991	1
5	5195069	5199350	ADAMTS16	607510	1		4	143229634	143232702	INPP4B	607494	1
5	5199350	5199787	ADAMTS16	607510	1		4	143232702	143234955	INPP4B	607494	1
5	5199787	5203046	ADAMTS16	607510	1		4	143268702	143286268	INPP4B	607494	1
5	5203046	5210050	ADAMTS16	607510	1		4	154087943	154094001	TRIM2	614141	1
5	5226211	5235096	ADAMTS16	607510	1		4	156586949	156598385	GUCY1A1	139396	2
5	5235096	5235892	ADAMTS16	607510	1		4	156598385	156619204	GUCY1A1	139396	1
5	7478914	7503123	ADCY2	103071	1		4	156832841	156839084	TDO2	191070	1
5	7503123	7510936	ADCY2	103071	1		4	156839084	156846087	TDO2;CTSO	191070;600550	2
5	7852282	7859434	FASTKD3	617530	2		4	157783398	157785454	PDGFC	608452	1
5	9151237	9160380	SEMA5A	609297	1		4	158051385	158064484	GLRB	138492	1
5	9160380	9173880	SEMA5A	609297	1		4	158276014	158279954	GRIA2	138247	1
5	9200137	9209831	SEMA5A	609297	1		4	164083616	164092066	NAF1	617868	2
5	9209831	9218895	SEMA5A	609297	1		4	165814775	165827749	APELA	615594	2
5	9362804	9373641	SEMA5A	609297	1		4	167016664	167030753	TLL1	606742	2
5	9429290	9435478	SEMA5A	609297	1		4	167647323	167659338	SPOCK3	607989	2
5	9450746	9457243	SEMA5A	609297	1		4	169484303	169491370	PALLD	608092	1
5	9457243	9463291	SEMA5A	609297	1		4	172870192	172872173	GALNTL6	615138	1
5	9523375	9529244	SEMA5A	609297	1		4	173476675	173495158	GALNTL6	615138	1
5	9616178	9648873	TAS2R1	604796	3		4	173757115	173758268	GALNTL6	615138	1
5	10678281	10680547	DAP	600954	2		4	174179493	174186322	GALNT7	605005	1
5	10968872	10976530	CTNND2	604275	2		4	175162767	175167253	FBXO8	605649	1
5	10986947	10995852	CTNND2	604275	1		4	175644689	175650116	GLRA3	600421	1
5	10995852	10998296	CTNND2	604275	1		4	175650116	175658175	GLRA3	600421	1
5	11262498	11267986	CTNND2	604275	1		4	176601113	176608039	GPM6A	601275	1
5	11267986	11269715	CTNND2	604275	1		4	176837789	176840816	GPM6A	601275	1
5	11269715	11277256	CTNND2	604275	1		4	177126245	177143727	ASB5	615050	2
5	11277256	11286173	CTNND2	604275	1		4	177611211	177612566	VEGFC	601528	1
5	11298223	11305991	CTNND2	604275	1		4	183364714	183371235	TENM3	610083	1
5	11305991	11313232	CTNND2	604275	1		4	183371235	183376566	TENM3	610083	1
5	11329757	11333739	CTNND2	604275	1		4	183666740	183675227	TENM3	610083	1
5	11383884	11397573	CTNND2	604275	1		4	183694501	183699852	TENM3	610083	1
5	11775395	11801562	CTNND2	604275	1		4	183699852	183716648	TENM3	610083	1
5	13735892	13745719	DNAH5	603335	1		4	184575568	184614874	TRAPPC11	614138	2
5	13937803	13942973	DNAH5	603335	1		4	184835760	184842016	STOX2	617359	1
5	13942973	13943499	DNAH5	603335	1		4	185312684	185315792	IRF2	147576	1
5	13943499	13950343	DNAH5	603335	2		4	185323726	185330651	IRF2	147576	1
5	14485386	14491969	TRIO	601893	1		4	185330651	185331977	IRF2	147576	1
5	16785604	16790200	MYO10	601481	1		4	185331977	185335889	IRF2	147576	1
5	16813881	16820505	MYO10	601481	1		4	185355556	185363829	IRF2	147576	1
5	16820505	16826986	MYO10	601481	1		5	5135810	5141905	ADAMTS16	607510	2
5	16826986	16829132	MYO10	601481	1		5	5176672	5183783	ADAMTS16	607510	1
5	16877640	16878237	MYO10	601481	1		5	6450203	6456627	UBE2QL1	615832	1
5	22046965	22053668	CDH12	600562	1		5	6456627	6461429	UBE2QL1	615832	1
5	22053668	22057760	CDH12	600562	1		5	9408480	9413362	SEMA5A	609297	1
5	22057760	22063423	CDH12	600562	1		5	9429290	9435478	SEMA5A	609297	1
5	26937212	26942758	CDH9	609974	1		5	9450746	9457243	SEMA5A	609297	1
5	26942758	26948876	CDH9	609974	1		5	9457243	9463291	SEMA5A	609297	1
5	26948876	26953814	CDH9	609974	1		5	9523375	9529244	SEMA5A	609297	1
5	26953814	26961133	CDH9	609974	1		5	10986947	10995852	CTNND2	604275	1
5	26961133	26966936	CDH9	609974	1		5	10995852	10998296	CTNND2	604275	1
5	31866937	31874377	PDZD2	610697	1		5	11383884	11397573	CTNND2	604275	1
5	31877708	31891901	PDZD2	610697	1		5	14722441	14735115	ANKH	605145	1
5	31939339	31945285	PDZD2	610697	1		5	16508674	16512364	RETREG1	613114	1
5	31945285	31952401	PDZD2	610697	1		5	16785604	16790200	MYO10	601481	1
5	32042760	32049094	PDZD2	610697	1		5	16877640	16878237	MYO10	601481	1
5	32056026	32060695	PDZD2	610697	1		5	22046965	22053668	CDH12	600562	1
5	33667722	33673805	ADAMTS12	606184	1		5	22053668	22057760	CDH12	600562	1
5	33673805	33678250	ADAMTS12	606184	1		5	22057760	22063423	CDH12	600562	1
5	33971037	33983044	SLC45A2	606202	1		5	24485005	24491131	CDH10	604555	2
5	36167565	36173843	SKP2	601436	1		5	24491131	24503699	CDH10	604555	1
5	36675699	36678275	SLC1A3	600111	1		5	24503699	24509947	CDH10	604555	1
5	39423907	39426020	DAB2	601236	2		5	24624103	24630786	CDH10	604555	1
5	58719893	58730285	PDE4D	600129	1		5	24630786	24637041	CDH10	604555	1
5	58730285	58735591	PDE4D	600129	1		5	24637041	24646826	CDH10	604555	2
5	63855700	63865046	RGS7BP	610890	1		5	31308689	31315377	CDH6	603007	1
5	65910316	65913576	MAST4	618002	1		5	31315377	31322518	CDH6	603007	1
5	73197200	73214781	ARHGEF28	612790	1		5	31322518	31328361	CDH6	603007	1
5	73985215	73985534	HEXB	606873	1		5	31328361	31335274	CDH6	603007	2
5	75496098	75504243	SV2C	610291	1		5	31393217	31401003	DROSHA	608828	2
5	75504243	75515187	SV2C	610291	1		5	31866937	31874377	PDZD2	610697	1
5	75779471	75783886	IQGAP2	605401	1		5	31877708	31891901	PDZD2	610697	1
5	75954096	75957624	IQGAP2	605401	1		5	31921265	31926148	PDZD2	610697	1
5	75957624	75959705	IQGAP2	605401	1		5	31926148	31928322	PDZD2	610697	1
5	76720244	76721089	PDE8B	603390	1		5	31939339	31945285	PDZD2	610697	1
5	76721089	76729714	PDE8B;WDR41	603390;617502	2		5	31945285	31952401	PDZD2	610697	1
5	76729714	76730936	WDR41	617502	1		5	32042760	32049094	PDZD2	610697	1
5	77909939	77916642	LHFPL2	609718	1		5	32056026	32060695	PDZD2	610697	1
5	77926281	77949565	LHFPL2	609718	2		5	32087253	32093563	PDZD2	610697	1
5	78079883	78097220	ARSB	611542	1		5	33565137	33579395	ADAMTS12	606184	1
5	78945736	78961093	TENT2	614121	1		5	33579395	33580181	ADAMTS12	606184	1
5	78998903	79012338	CMYA5	612193	1		5	33667722	33673805	ADAMTS12	606184	1
5	79068089	79083467	CMYA5	612193	1		5	33673805	33678250	ADAMTS12	606184	1
5	80479164	80486198	RASGRF2	606614	1		5	33828707	33835353	ADAMTS12	606184	1
5	80660945	80682715	ACOT12	614315	1		5	33835353	33842268	ADAMTS12	606184	1
5	82826254	82830308	VCAN	118661	1		5	33945758	33946555	SLC45A2	606202	1
5	82830308	82831964	VCAN	118661	1		5	33971037	33983044	SLC45A2	606202	1
5	82831964	82833145	VCAN	118661	1		5	34693138	34700704	RAI14	606586	1
5	95754483	95767920	PCSK1	162150	1		5	34700704	34704282	RAI14	606586	1
5	106778844	106795862	EFNA5	601535	1		5	34704282	34710929	RAI14	606586	1
5	106837552	106838407	EFNA5	601535	1		5	34749416	34754248	RAI14	606586	1
5	111125467	111126320	NREP	607332	1		5	34794128	34800987	RAI14	606586	1
5	112530947	112537223	MCC	159350	1		5	35148400	35155671	PRLR	176761	1
5	118671062	118682789	TNFAIP8	612111	1		5	35155671	35168145	PRLR	176761	1
5	118682789	118691888	TNFAIP8	612111	1		5	35724053	35728440	SPEF2	610172	1
5	118691888	118698583	TNFAIP8	612111	1		5	36031513	36038220	UGT3A2	616384	2
5	118698583	118699108	TNFAIP8	612111	1		5	36038220	36044279	UGT3A2	616384	1
5	121644484	121651149	SNCAIP	603779	2		5	36659084	36663651	SLC1A3	600111	1
5	135411281	135419046	VTRNA2-1	614938	3		5	36663651	36675699	SLC1A3	600111	1
5	136953007	136961400	KLHL3	605775	2		5	36675699	36678275	SLC1A3	600111	1
5	140519095	140527753	PCDHB@	604967	1		5	38313811	38321141	EGFLAM	617683	1
5	142004308	142008525	FGF1	131220	1		5	38380359	38389768	EGFLAM	617683	1
5	142248702	142254679	ARHGAP26	605370	1		5	38412674	38418647	EGFLAM	617683	1
5	142587812	142597290	ARHGAP26	605370	1		5	38418647	38425008	EGFLAM	617683	1
5	146429843	146436523	PPP2R2B	604325	1		5	39423907	39426020	DAB2	601236	2
5	147516323	147522547	SPINK5	605010	2		5	40915165	40927429	C7	217070	1
5	149163414	149166434	PPARGC1B	608886	1		5	55395112	55401335	ANKRD55	615189	2
5	149535255	149549022	PDGFRB;CDX1	173410;600746	2		5	55401335	55406952	ANKRD55	615189	1
5	150401296	150401796	GPX3	138321	1		5	55406952	55414956	ANKRD55	615189	1
5	150901699	150903392	FAT2	604269	1		5	58569284	58572727	PDE4D	600129	1
5	150903392	150913594	FAT2	604269	1		5	58572727	58575831	PDE4D	600129	1
5	152895409	152913770	GRIA1	138248	1		5	63855700	63865046	RGS7BP	610890	1
5	153055075	153064231	GRIA1	138248	1		5	65910316	65913576	MAST4	618002	1
5	157158372	157164889	THG1L	618802	1		5	66149113	66162044	MAST4	618002	1
5	158490797	158513125	EBF1	164343	1		5	73197200	73214781	ARHGEF28	612790	1
5	160859923	160861954	GABRB2	600232	1		5	73218954	73236235	ARHGEF28	612790	1
5	160861954	160872062	GABRB2	600232	1		5	73985215	73985534	HEXB	606873	1
5	160872062	160882045	GABRB2	600232	1		5	75496098	75504243	SV2C	610291	1
5	166775284	166778932	TENM2	610119	1		5	75504243	75515187	SV2C	610291	1
5	166848596	166868882	TENM2	610119	1		5	75779471	75783886	IQGAP2	605401	1
5	167007393	167014237	TENM2	610119	1		5	75954096	75957624	IQGAP2	605401	1
5	167014237	167015847	TENM2	610119	1		5	75957624	75959705	IQGAP2	605401	1
5	167645888	167653364	TENM2	610119	1		5	76933506	76936484	OTP	604529	2
5	167715239	167721201	WWC1	610533	2		5	77909939	77916642	LHFPL2	609718	1
5	167755986	167764600	WWC1	610533	1		5	78079883	78097220	ARSB	611542	1
5	167773074	167781775	WWC1	610533	1		5	79068089	79083467	CMYA5	612193	1
5	167867953	167873938	WWC1	610533	1		5	79422993	79427346	SERINC5	614551	1
5	167873938	167880255	WWC1	610533	1		5	79427346	79435683	SERINC5	614551	1
5	167880255	167885622	WWC1	610533	1		5	79435683	79437329	SERINC5	614551	1
5	169124478	169126349	DOCK2	603122	1		5	79437329	79459101	SERINC5	614551	1
5	169165336	169173312	DOCK2	603122	1		5	80298768	80300491	RASGRF2	606614	1
5	169173312	169175917	DOCK2	603122	1		5	80479164	80486198	RASGRF2	606614	1
5	169483512	169489226	DOCK2	603122	1		5	82826254	82830308	VCAN	118661	1
5	170105482	170111577	KCNIP1	604660	1		5	82830308	82831964	VCAN	118661	1
5	171472575	171480533	STK10	603919	1		5	82831964	82833145	VCAN	118661	1
5	171836528	171839729	SH3PXD2B	613293	1		5	94317666	94329800	MCTP1	616296	1
5	172268003	172269595	ERGIC1	617946	1		5	94329800	94331398	MCTP1	616296	1
5	172282241	172288907	ERGIC1	617946	1		5	95198252	95221337	ELL2	601874	2
5	172288907	172294916	ERGIC1	617946	1		5	106778844	106795862	EFNA5	601535	1
5	177773700	177787515	COL23A1	610043	1		5	106837552	106838407	EFNA5	601535	1
5	177830769	177834023	COL23A1	610043	1		5	107195155	107202929	FBXL17	609083	1
5	177834023	177840382	COL23A1	610043	1		5	107202929	107209814	FBXL17	609083	1
5	178410213	178415937	GRM6	604096	1		5	111125467	111126320	NREP	607332	1
5	178592302	178598778	ADAMTS2	604539	1		5	112530947	112537223	MCC	159350	1
5	178620555	178623396	ADAMTS2	604539	1		5	114508952	114527392	TRIM36	609317	2
5	178623396	178629251	ADAMTS2	604539	1		5	115242142	115270867	AP3S1	601507	2
5	178634672	178640760	ADAMTS2	604539	1		5	115837789	115840528	SEMA6A	605885	1
5	178705430	178712059	ADAMTS2	604539	1		5	125874334	125880109	ALDH7A1	107323	2
5	178712059	178716389	ADAMTS2	604539	1		5	125887496	125905569	ALDH7A1	107323	1
5	178740070	178750377	ADAMTS2	604539	1		5	135411281	135419046	VTRNA2-1	614938	3
5	179700603	179712060	MAPK9	602896	1		5	136371511	136371780	SPOCK1	602264	1
5	179712060	179717446	MAPK9	602896	1		5	136371780	136394804	SPOCK1	602264	1
5	180033292	180040918	FLT4	136352	1		5	140519095	140527753	PCDHB@	604967	1
5	180047412	180055188	FLT4	136352	1		5	142004308	142008525	FGF1	131220	1
5	180055188	180060790	FLT4	136352	1		5	142020508	142030342	FGF1	131220	1
5	180060790	180065455	FLT4	136352	1		5	142142015	142162633	ARHGAP26	605370	2
6	404632	405873	IRF4	601900	1		5	142587812	142597290	ARHGAP26	605370	1
6	405873	410493	IRF4	601900	1		5	146429843	146436523	PPP2R2B	604325	1
6	1776376	1781167	GMDS	602884	1		5	147516323	147522547	SPINK5	605010	2
6	2198327	2205806	GMDS	602884	1		5	148801101	148815204	MIR145;MIR143	611795;612117	3
6	2886795	2889071	SERPINB9	601799	2		5	149181386	149187134	PPARGC1B	608886	1
6	2889071	2898596	SERPINB9	601799	1		5	149187134	149187457	PPARGC1B	608886	1
6	3071913	3079089	RIPK1	603453	2		5	149465491	149480879	CSF1R	164770	1
6	3079089	3087515	RIPK1	603453	1		5	149535255	149549022	PDGFRB;CDX1	173410;600746	2
6	3294824	3302217	SLC22A23	611697	1		5	149581584	149586369	SLC6A7	606205	1
6	3321597	3327647	SLC22A23	611697	1		5	150010916	150016115	SYNPO	608155	1
6	3435112	3440314	SLC22A23	611697	1		5	150016115	150038265	SYNPO	608155	1
6	4701144	4711062	CDYL	603778	2		5	150038265	150044701	SYNPO;MYOZ3	608155;610735	2
6	4711062	4715882	CDYL	603778	1		5	150401296	150401796	GPX3	138321	1
6	5155210	5157471	LYRM4	613311	1		5	150495808	150503337	ANXA6	114070	1
6	5157471	5162330	LYRM4	613311	1		5	150517935	150523187	ANXA6	114070	1
6	5307432	5320622	FARS2	611592	1		5	150594802	150599974	CCDC69	619288	1
6	5379525	5383056	FARS2	611592	1		5	150599974	150605070	CCDC69	619288	2
6	5454013	5460612	FARS2	611592	1		5	150901699	150903392	FAT2	604269	1
6	5523184	5551232	FARS2	611592	1		5	150903392	150913594	FAT2	604269	1
6	5659478	5665387	FARS2	611592	1		5	153055075	153064231	GRIA1	138248	1
6	5737122	5741436	FARS2	611592	1		5	159665599	159679636	FABP6	600422	2
6	6164170	6168194	F13A1	134570	1		5	160200108	160208277	ATP10B	619791	1
6	6184819	6194967	F13A1	134570	1		5	166848596	166868882	TENM2	610119	1
6	6246984	6253017	F13A1	134570	1		5	167372668	167392011	TENM2	610119	1
6	6292430	6305477	F13A1	134570	1		5	167755986	167764600	WWC1	610533	1
6	6305477	6311701	F13A1	134570	1		5	167773074	167781775	WWC1	610533	1
6	6619698	6623677	LY86	605241	1		5	167873938	167880255	WWC1	610533	1
6	6623677	6627102	LY86	605241	1		5	167880255	167885622	WWC1	610533	1
6	6648384	6653139	LY86	605241	1		5	168196034	168205202	SLIT3	603745	1
6	7570963	7574805	DSP	125647	1		5	168205202	168212096	SLIT3	603745	1
6	10541213	10571992	GCNT2	600429	1		5	168465514	168478193	SLIT3	603745	1
6	10892220	10893120	SYCP2L	616799	1		5	168478193	168484494	SLIT3	603745	1
6	10893120	10894055	SYCP2L	616799	1		5	168484494	168491180	SLIT3	603745	1
6	11235682	11239943	NEDD9	602265	1		5	168555866	168560179	SLIT3	603745	1
6	11323865	11329423	NEDD9	602265	1		5	168560179	168561511	SLIT3	603745	1
6	11329423	11333684	NEDD9	602265	1		5	168561511	168563018	SLIT3	603745	1
6	11724542	11726626	ADTRP	614348	1		5	168575951	168576929	SLIT3	603745	1
6	11726626	11730612	ADTRP	614348	1		5	168576929	168582010	SLIT3	603745	1
6	11764205	11774583	ADTRP	614348	1		5	168582010	168582131	SLIT3	603745	1
6	12690700	12718156	PHACTR1	608723	2		5	169124478	169126349	DOCK2	603122	1
6	16306751	16321792	ATXN1	601556	1		5	169219999	169222099	DOCK2	603122	1
6	16578284	16583147	ATXN1	601556	1		5	169344680	169348810	DOCK2	603122	1
6	21670816	21691704	CASC15	616610	1		5	169348810	169349995	DOCK2	603122	1
6	22036867	22046530	CASC15	616610	1		5	169434978	169439742	DOCK2	603122	1
6	32800224	32804219	TAP2	170261	1		5	169483512	169489226	DOCK2	603122	1
6	33534880	33541719	BAK1	600516	2		5	169696181	169702390	LCP2	601603	1
6	36341294	36355372	ETV7	605255	1		5	169702390	169708691	LCP2	601603	1
6	37348920	37354435	RNF8	611685	1		5	169843630	169850856	KCNIP1	604660	1
6	46542615	46551743	CYP39A1	605994	1		5	169850856	169856322	KCNIP1	604660	1
6	47227915	47229626	TNFRSF21	605732	1		5	169856322	169863955	KCNIP1	604660	1
6	49478271	49479972	GLYATL3	614763	1		5	169943191	169948268	KCNIP1	604660	1
6	49479972	49484201	GLYATL3	614763	1		5	169966669	169972072	KCNIP1	604660	1
6	51819075	51828478	PKHD1	606702	1		5	169972072	169978127	KCNIP1	604660	1
6	66307143	66314880	EYS	612424	1		5	169978127	169983073	KCNIP1	604660	1
6	70743251	70748686	COL19A1	120165	1		5	169983073	169992533	KCNIP1	604660	1
6	70748686	70754134	COL19A1	120165	1		5	170105482	170111577	KCNIP1	604660	1
6	75834248	75847036	COL12A1	120320	1		5	171552219	171560741	STK10	603919	1
6	90671114	90674451	BACH2	605394	1		5	171836528	171839729	SH3PXD2B	613293	1
6	90698125	90707030	BACH2	605394	1		5	172268003	172269595	ERGIC1	617946	1
6	90806835	90814199	BACH2	605394	1		5	172282241	172288907	ERGIC1	617946	1
6	90814199	90820581	BACH2	605394	1		5	172288907	172294916	ERGIC1	617946	1
6	90995817	91002494	BACH2	605394	1		5	172346648	172350638	ERGIC1	617946	1
6	94057477	94064406	EPHA7	602190	1		5	172350638	172355039	ERGIC1	617946	1
6	96481452	96493233	FUT9	606865	1		5	172746086	172750392	STC2	603665	1
6	99889915	99893527	USP45	618439	1		5	172750392	172758796	STC2	603665	2
6	100894587	100900508	SIM1	603128	1		5	176046567	176052371	SNCB	602569	2
6	100900508	100906504	SIM1	603128	1		5	176052371	176060846	SNCB	602569	2
6	107396658	107399357	BEND3	616374	1		5	176235075	176239766	UNC5A	607869	2
6	107537007	107538247	PDSS2	610564	1		5	178740070	178750377	ADAMTS2	604539	1
6	112477628	112483235	LAMA4	600133	1		6	3071913	3079089	RIPK1	603453	2
6	112483235	112488949	LAMA4	600133	1		6	3079089	3087515	RIPK1	603453	1
6	117668989	117679916	ROS1	165020	1		6	4701144	4711062	CDYL	603778	2
6	117679916	117684882	ROS1	165020	1		6	5379525	5383056	FARS2	611592	1
6	125365295	125374466	RNF217	618592	1		6	5653994	5659478	FARS2	611592	1
6	128307725	128311140	PTPRK	602545	1		6	5659478	5665387	FARS2	611592	1
6	132050585	132066501	ENPP3	602182	1		6	5737122	5741436	FARS2	611592	1
6	134365043	134391373	SLC2A12	610372	2		6	6619698	6623677	LY86	605241	1
6	134488960	134499854	SGK1	602958	2		6	6623677	6627102	LY86	605241	1
6	136222577	136227558	PDE7B	604645	1		6	6648384	6653139	LY86	605241	1
6	136227558	136228219	PDE7B	604645	1		6	7570963	7574805	DSP	125647	1
6	136359446	136370658	PDE7B	604645	1		6	10892220	10893120	SYCP2L	616799	1
6	137540370	137546910	IFNGR1	107470	2		6	10893120	10894055	SYCP2L	616799	1
6	139549046	139563622	TXLNB	611438	2		6	11235682	11239943	NEDD9	602265	1
6	139563622	139575852	TXLNB	611438	1		6	11323865	11329423	NEDD9	602265	1
6	139613017	139617753	TXLNB	611438	2		6	11329423	11333684	NEDD9	602265	1
6	144790022	144806691	UTRN	128240	1		6	11764205	11774583	ADTRP	614348	1
6	146719883	146726569	GRM1	604473	1		6	16578284	16583147	ATXN1	601556	1
6	147015780	147020609	ADGB	614630	1		6	20146536	20171926	MBOAT1	611732	1
6	147034592	147035035	ADGB	614630	1		6	20467578	20482335	E2F3	600427	1
6	149074229	149083115	UST	610752	1		6	20524382	20535418	CDKAL1	611259	2
6	150465300	150467903	PPP1R14C	613242	1		6	20535418	20535970	CDKAL1	611259	1
6	151199071	151219414	MTHFD1L	611427	1		6	20535970	20541180	CDKAL1	611259	1
6	151264778	151270495	MTHFD1L	611427	1		6	21670816	21691704	CASC15	616610	1
6	151278172	151282731	MTHFD1L	611427	1		6	22036867	22046530	CASC15	616610	1
6	151612694	151617378	AKAP12	604698	1		6	24280101	24292185	DCDC2	605755	1
6	151637450	151639599	AKAP12	604698	1		6	24856323	24863075	RIPOR2	611410	1
6	152464839	152478820	SYNE1	608441	1		6	24863075	24868080	RIPOR2	611410	1
6	152478820	152479587	SYNE1	608441	1		6	25400323	25401131	CARMIL1	609593	1
6	152487830	152487926	SYNE1	608441	1		6	25401131	25402622	CARMIL1	609593	1
6	152683413	152689195	SYNE1	608441	1		6	25402622	25407482	CARMIL1	609593	1
6	152689195	152692103	SYNE1	608441	1		6	25407482	25409785	CARMIL1	609593	1
6	152692103	152712302	SYNE1	608441	1		6	25409785	25411464	CARMIL1	609593	1
6	154800018	154815891	CNKSR3	617476	1		6	32800224	32804219	TAP2	170261	1
6	155729729	155743245	NOX3	607105	1		6	33252336	33258443	WDR46;PFDN6	611440;605660	2
6	155749404	155754323	NOX3	607105	1		6	33534880	33541719	BAK1	600516	2
6	155754323	155755404	NOX3	607105	1		6	33644253	33647058	ITPR3	147267	1
6	157264716	157268603	ARID1B	614556	1		6	33647058	33647594	ITPR3	147267	1
6	157389909	157405761	ARID1B	614556	1		6	36209623	36242317	PNPLA1	612121	2
6	157432660	157439638	ARID1B	614556	1		6	36258667	36262483	PNPLA1	612121	1
6	157439638	157442540	ARID1B	614556	1		6	36262483	36275458	PNPLA1	612121	1
6	157442540	157443699	ARID1B	614556	1		6	37348920	37354435	RNF8	611685	1
6	157443699	157461985	ARID1B	614556	1		6	39183470	39195929	KCNK5	603493	1
6	158480144	158487143	SYNJ2	609410	1		6	42012159	42018883	CCND3;TAF8	123834;609514	2
6	161544198	161555840	AGPAT4	614795	2		6	42034685	42039666	TAF8	609514	1
6	161849789	161860169	PRKN	602544	1		6	42044945	42047994	TAF8	609514	1
6	161967901	161972186	PRKN	602544	1		6	42127222	42131875	GUCA1A	600364	1
6	162038638	162039711	PRKN	602544	1		6	42325466	42340131	TRERF1	610322	1
6	162168836	162172718	PRKN	602544	1		6	42407020	42413300	TRERF1	610322	1
6	162314554	162317269	PRKN	602544	1		6	43441492	43446795	TJAP1	612658	2
6	162317269	162335467	PRKN	602544	1		6	43747248	43747962	VEGFA	192240	1
6	163555157	163555732	PACRG	608427	1		6	43747962	43748986	VEGFA	192240	1
6	163555732	163566467	PACRG	608427	1		6	43748986	43749602	VEGFA	192240	1
6	163566467	163568075	PACRG	608427	1		6	43749602	43752536	VEGFA	192240	1
6	163600767	163600801	PACRG	608427	1		6	44223010	44229186	SLC35B2;NFKBIE	610788;604548	2
6	163600801	163603470	PACRG	608427	1		6	44229186	44235690	NFKBIE	604548	2
6	163603470	163611793	PACRG	608427	1		6	46542615	46551743	CYP39A1	605994	1
6	163662002	163663237	PACRG	608427	1		6	47227915	47229626	TNFRSF21	605732	1
6	163663237	163677027	PACRG	608427	1		6	49478271	49479972	GLYATL3	614763	1
6	163677027	163683522	PACRG	608427	1		6	49479972	49484201	GLYATL3	614763	1
6	163730006	163736502	PACRG	608427	1		6	51705624	51712477	PKHD1	606702	1
6	165763277	165801094	PDE10A	610652	1		6	51712477	51720838	PKHD1	606702	1
6	165801094	165801183	PDE10A	610652	1		6	51819075	51828478	PKHD1	606702	1
6	165935918	165943163	PDE10A	610652	1		6	52051109	52056386	IL17A	603149	3
6	166014223	166015431	PDE10A	610652	1		6	53889975	53896155	MLIP	614106	1
6	166051244	166069843	PDE10A	610652	1		6	56094769	56102310	COL21A1	610002	1
6	166919755	166922813	RPS6KA2	601685	1		6	56102310	56108509	COL21A1	610002	1
6	166922813	166928580	RPS6KA2	601685	1		6	56108509	56112790	COL21A1	610002	2
6	166977609	166981608	RPS6KA2	601685	1		6	56370007	56376586	DST	113810	1
6	167020970	167029135	RPS6KA2	601685	1		6	65181907	65210590	EYS	612424	1
6	167155002	167161523	RPS6KA2	601685	1		6	70802259	70802956	COL19A1	120165	1
6	167358121	167363948	RNASET2	612944	1		6	70802956	70807603	COL19A1	120165	1
6	168413393	168418669	KIF25	603815	2		6	70807603	70816378	COL19A1	120165	1
6	168703821	168711170	DACT2	608966	2		6	73730617	73738661	KCNQ5	607357	1
6	168711170	168719924	DACT2	608966	1		6	75834248	75847036	COL12A1	120320	1
7	220460	226053	FAM20C	611061	1		6	78162536	78175842	HTR1B	182131	3
7	940267	950887	ADAP1	608114	1		6	88845949	88858648	CNR1	114610	2
7	950887	954296	ADAP1	608114	1		6	89968712	89980083	GABRR2	137162	1
7	954296	960412	ADAP1	608114	1		6	89980083	89992200	GABRR2	137162	1
7	960412	966656	ADAP1	608114	1		6	89992200	89997992	GABRR2	137162	1
7	966656	972093	ADAP1	608114	1		6	89997992	90001465	GABRR2	137162	1
7	972093	977616	ADAP1	608114	1		6	90001465	90008744	GABRR2	137162	1
7	2878707	2884993	GNA12	604394	2		6	90671114	90674451	BACH2	605394	1
7	2937450	2950011	CARD11	607210	2		6	90698125	90707030	BACH2	605394	1
7	2950011	2956759	CARD11	607210	1		6	94057477	94064406	EPHA7	602190	1
7	2990009	2996457	CARD11	607210	1		6	101855808	101856136	GRIK2	138244	1
7	2996457	3002488	CARD11	607210	1		6	101856136	101860248	GRIK2	138244	1
7	3002488	3008328	CARD11	607210	1		6	101860248	101866368	GRIK2	138244	1
7	3018962	3025110	CARD11	607210	1		6	107396658	107399357	BEND3	616374	1
7	3025110	3032228	CARD11	607210	1		6	107537007	107538247	PDSS2	610564	1
7	3032228	3032284	CARD11	607210	1		6	107975565	107975732	SOBP	613667	1
7	3063921	3070171	CARD11	607210	1		6	107975732	107982965	SOBP	613667	2
7	4799694	4805376	FOXK1	616302	1		6	109240562	109244232	ARMC2	618424	1
7	4805376	4809660	FOXK1	616302	1		6	112477628	112483235	LAMA4	600133	1
7	4877012	4883121	RADIL	611491	1		6	112483235	112488949	LAMA4	600133	1
7	4883121	4885221	RADIL	611491	1		6	112488949	112493872	LAMA4	600133	1
7	4885221	4899368	PAPOLB;RADIL	607436;611491	1;2		6	112500650	112501537	LAMA4	600133	1
7	5273464	5279887	WIPI2	609225	2		6	112501537	112522852	LAMA4	600133	1
7	5324257	5328429	SLC29A4	609149	1		6	112522852	112529727	LAMA4	600133	1
7	6516035	6521144	KDELR2	609024	1		6	112529727	112531660	LAMA4	600133	1
7	7420613	7427535	COL28A1	609996	1		6	112531660	112534215	LAMA4	600133	1
7	7427535	7435730	COL28A1	609996	1		6	116573667	116587407	TSPYL4	619586	2
7	7435730	7441978	COL28A1	609996	1		6	123027077	123029669	PKIB	606914	1
7	8567347	8579216	NXPH1	604639	1		6	123029669	123038540	PKIB	606914	1
7	8788531	8797698	NXPH1	604639	2		6	123829676	123846449	TRDN	603283	1
7	11665731	11669209	THSD7A	612249	1		6	124159438	124163015	NKAIN2	609758	1
7	11669209	11678246	THSD7A	612249	1		6	124163015	124180018	NKAIN2	609758	1
7	12618764	12644334	SCIN	613416	1		6	124616517	124617031	NKAIN2	609758	1
7	12644334	12645621	SCIN	613416	1		6	124617031	124627115	NKAIN2	609758	1
7	12645621	12653045	SCIN	613416	1		6	124627115	124632478	NKAIN2	609758	1
7	14308206	14310025	DGKB	604070	1		6	124643000	124652232	NKAIN2	609758	1
7	14310025	14317221	DGKB	604070	1		6	124853367	124863962	NKAIN2	609758	1
7	16686940	16691244	BZW2	619275	1		6	124863962	124867530	NKAIN2	609758	1
7	18486949	18492815	HDAC9	606543	1		6	124867530	124879373	NKAIN2	609758	1
7	18741367	18747178	HDAC9	606543	1		6	124882382	124887359	NKAIN2	609758	1
7	18747178	18753386	HDAC9	606543	1		6	124887359	124889636	NKAIN2	609758	1
7	18805880	18812227	HDAC9	606543	1		6	125365295	125374466	RNF217	618592	1
7	18812227	18818397	HDAC9	606543	1		6	125470996	125476616	TPD52L1	604069	2
7	20820577	20822325	SP8	608306	2		6	128307725	128311140	PTPRK	602545	1
7	20822325	20823125	SP8	608306	1		6	129772772	129779554	LAMA2	156225	1
7	20823125	20824614	SP8	608306	1		6	129779554	129793971	LAMA2	156225	1
7	21742484	21742974	DNAH11	603339	1		6	132050585	132066501	ENPP3	602182	1
7	21757690	21761612	DNAH11	603339	1		6	132157149	132160643	ENPP1	173335	1
7	21868744	21880186	DNAH11	603339	1		6	132160643	132167290	ENPP1	173335	1
7	22155760	22164444	RAPGEF5	609527	2		6	132167290	132167676	ENPP1	173335	1
7	24894255	24895575	OSBPL3	606732	1		6	132257444	132275437	CCN2	121009	3
7	24970548	24982863	OSBPL3	606732	1		6	132940293	132944997	TAAR2	604849	1
7	24982863	24985941	OSBPL3	606732	1		6	133015606	133032668	VNN1	603570	1
7	28104679	28110968	JAZF1	606246	1		6	134488960	134499854	SGK1	602958	2
7	28110968	28122977	JAZF1	606246	1		6	134499854	134516019	SGK1	602958	1
7	28122977	28131416	JAZF1	606246	1		6	135536496	135540380	MYB	189990	2
7	28131416	28133980	JAZF1	606246	1		6	136222577	136227558	PDE7B	604645	1
7	28707099	28715056	CREB5	618262	1		6	136227558	136228219	PDE7B	604645	1
7	29103126	29111578	CPVL	609780	1		6	136359446	136370658	PDE7B	604645	1
7	29185604	29209361	CPVL	609780	2		6	139549046	139563622	TXLNB	611438	2
7	29345291	29345604	CHN2	602857	1		6	139563622	139575852	TXLNB	611438	1
7	29889233	29894775	WIPF3	612432	1		6	139613017	139617753	TXLNB	611438	2
7	29894775	29928463	WIPF3	612432	1		6	139686322	139716941	CITED2	602937	3
7	30733255	30741389	CRHR2	602034	2		6	143951867	143952725	PHACTR2	608724	1
7	31786849	31795856	PDE1C	602987	2		6	143952725	143961610	PHACTR2	608724	1
7	31816928	31827180	PDE1C	602987	1		6	144019267	144020900	PHACTR2	608724	1
7	32057791	32061966	PDE1C	602987	1		6	144020900	144025295	PHACTR2	608724	1
7	32258435	32266959	PDE1C	602987	1		6	144094948	144105403	PHACTR2	608724	1
7	32266959	32273107	PDE1C	602987	1		6	144258619	144264366	PLAGL1	603044	2
7	34873320	34873745	NPSR1;NPSR1-AS1	608595;608596	1		6	144264366	144268652	PLAGL1	603044	1
7	36529955	36556478	AOAH	102593	2		6	144268652	144268954	PLAGL1	603044	1
7	36625301	36650296	AOAH	102593	1		6	146719883	146726569	GRM1	604473	1
7	36706968	36715569	AOAH	102593	1		6	147015780	147020609	ADGB	614630	1
7	37199569	37214244	ELMO1	606420	1		6	147034592	147035035	ADGB	614630	1
7	37214244	37214704	ELMO1	606420	1		6	148772998	148778680	SASH1	607955	1
7	37360209	37369557	ELMO1	606420	1		6	148778680	148789370	SASH1	607955	1
7	37369557	37370163	ELMO1	606420	1		6	148789370	148792617	SASH1	607955	1
7	37370163	37374510	ELMO1	606420	1		6	149074229	149083115	UST	610752	1
7	37374510	37375317	ELMO1	606420	1		6	149267234	149270829	UST	610752	1
7	37470284	37473071	ELMO1	606420	1		6	149270829	149271254	UST	610752	1
7	37483175	37491704	ELMO1	606420	2		6	150465300	150467903	PPP1R14C	613242	1
7	37908779	37912535	NME8	607421	1		6	151264778	151270495	MTHFD1L	611427	1
7	40356836	40364726	SUGCT	609187	1		6	151278172	151282731	MTHFD1L	611427	1
7	40766615	40773604	SUGCT	609187	1		6	151612694	151617378	AKAP12	604698	1
7	40773604	40789894	SUGCT	609187	1		6	151637450	151639599	AKAP12	604698	1
7	43147965	43155924	HECW1	610384	2		6	152042260	152054363	ESR1	133430	1
7	43155924	43163707	HECW1	610384	1		6	152441587	152444815	SYNE1	608441	2
7	43163707	43166061	HECW1	610384	1		6	152464839	152478820	SYNE1	608441	1
7	43556743	43561814	HECW1;LUARIS	610384;618172	1		6	152478820	152479587	SYNE1	608441	1
7	47308750	47315291	TNS3	606825	2		6	152487830	152487926	SYNE1	608441	1
7	49819713	49826804	VWC2	611108	1		6	152511420	152516441	SYNE1	608441	1
7	49826804	49830719	VWC2	611108	1		6	152516441	152521955	SYNE1	608441	1
7	49852730	49859810	VWC2	611108	1		6	153352474	153353126	RGS17	607191	1
7	73146039	73150511	ABHD11-AS1	612545	3		6	153353126	153353459	RGS17	607191	1
7	75211414	75212248	HIP1	601767	1		6	153353459	153367910	RGS17	607191	1
7	75212248	75212886	HIP1	601767	1		6	154800018	154815891	CNKSR3	617476	1
7	77836239	77841529	MAGI2	606382	1		6	155729729	155743245	NOX3	607105	1
7	78045567	78055031	MAGI2	606382	1		6	155749404	155754323	NOX3	607105	1
7	78055031	78072997	MAGI2	606382	1		6	155754323	155755404	NOX3	607105	1
7	78085219	78092244	MAGI2	606382	1		6	157442540	157443699	ARID1B	614556	1
7	78163301	78182068	MAGI2	606382	1		6	157443699	157461985	ARID1B	614556	1
7	78223217	78229176	MAGI2	606382	1		6	158070812	158078716	ZDHHC14	619295	1
7	78229176	78239748	MAGI2	606382	1		6	158487143	158493701	SYNJ2	609410	1
7	78239748	78241011	MAGI2	606382	1		6	158973475	158982921	TMEM181	613209	1
7	79750012	79780292	GNAI1	139310	2		6	161544198	161555840	AGPAT4	614795	2
7	80451815	80453333	SEMA3C	602645	1		6	161849789	161860169	PRKN	602544	1
7	81792390	81793397	CACNA2D1	114204	1		6	161860169	161874448	PRKN	602544	1
7	81793397	81802385	CACNA2D1	114204	1		6	161874448	161888411	PRKN	602544	1
7	82011353	82016559	CACNA2D1	114204	1		6	161888411	161899244	PRKN	602544	1
7	86257517	86284433	GRM3	601115	2		6	161967901	161972186	PRKN	602544	1
7	86284433	86293693	GRM3	601115	1		6	162038638	162039711	PRKN	602544	1
7	90771000	90775925	CDK14	610679	1		6	162168836	162172718	PRKN	602544	1
7	98016530	98021211	BAIAP2L1	611877	1		6	162237949	162238518	PRKN	602544	1
7	98021211	98027580	BAIAP2L1	611877	1		6	162314554	162317269	PRKN	602544	1
7	103391409	103397404	RELN	600514	1		6	162317269	162335467	PRKN	602544	1
7	103397404	103401172	RELN	600514	1		6	162601721	162619277	PRKN	602544	1
7	103588152	103594770	RELN	600514	1		6	163677027	163683522	PACRG	608427	1
7	103594770	103598553	RELN	600514	1		6	163730006	163736502	PACRG	608427	1
7	105604722	105612806	CDHR3	615610	1		6	165935918	165943163	PDE10A	610652	1
7	107096144	107099568	COG5	606821	1		6	166014223	166015431	PDE10A	610652	1
7	107294151	107315124	SLC26A4	605646	2		6	166919755	166922813	RPS6KA2	601685	1
7	107623542	107643766	LAMB1	150240	1		6	166922813	166928580	RPS6KA2	601685	1
7	107643766	107645775	LAMB1	150240	2		6	166977609	166981608	RPS6KA2	601685	1
7	111782891	111795949	DOCK4	607679	1		6	167020970	167029135	RPS6KA2	601685	1
7	121988980	121990181	CADPS2	609978	1		6	167358121	167363948	RNASET2	612944	1
7	128376900	128382511	CALU	603420	2		6	168703821	168711170	DACT2	608966	2
7	130667258	130673153	LINC-PINT	618212	1		6	168711170	168719924	DACT2	608966	1
7	130787448	130796652	LINC-PINT;MKLN1	618212;605623	2		7	3063921	3070171	CARD11	607210	1
7	130796652	130813097	MKLN1	605623	1		7	5273464	5279887	WIPI2	609225	2
7	136558158	136560248	CHRM2	118493	1		7	5324257	5328429	SLC29A4	609149	1
7	136560248	136575199	CHRM2	118493	1		7	5542513	5550789	FBXL18	609084	1
7	137132243	137140515	DGKI	604072	1		7	6516035	6521144	KDELR2	609024	1
7	137580565	137580751	CREB3L2	608834	1		7	8162084	8166023	ICA1	147625	1
7	137580751	137584781	CREB3L2	608834	1		7	8204811	8214574	ICA1	147625	1
7	137584781	137590369	CREB3L2	608834	1		7	8243084	8253685	ICA1	147625	1
7	138532408	138541488	KIAA1549	613344	1		7	8567347	8579216	NXPH1	604639	1
7	146580713	146586456	CNTNAP2	604569	1		7	8788531	8797698	NXPH1	604639	2
7	147201446	147203197	CNTNAP2	604569	1		7	11844805	11846574	THSD7A	612249	1
7	147307694	147333930	CNTNAP2	604569	1		7	11846574	11849783	THSD7A	612249	1
7	147333930	147337742	CNTNAP2	604569	1		7	11849783	11857720	THSD7A	612249	1
7	147337742	147362512	CNTNAP2	604569	1		7	14173733	14185876	DGKB	604070	2
7	147619546	147619772	CNTNAP2	604569	1		7	14185876	14187931	DGKB	604070	1
7	147619772	147629487	CNTNAP2	604569	1		7	14308206	14310025	DGKB	604070	1
7	147724273	147734980	CNTNAP2	604569	1		7	14310025	14317221	DGKB	604070	1
7	147734980	147759461	CNTNAP2	604569	1		7	14554546	14558320	DGKB	604070	1
7	147878619	147879557	CNTNAP2	604569	1		7	15357403	15363293	AGMO	613738	1
7	147955394	147960469	CNTNAP2	604569	1		7	16686940	16691244	BZW2	619275	1
7	147960469	147966812	CNTNAP2	604569	1		7	16789764	16795114	TSPAN13	613139	2
7	147974655	147987462	CNTNAP2	604569	1		7	18486949	18492815	HDAC9	606543	1
7	150491084	150496668	TMEM176B	610385	1		7	18928240	18928503	HDAC9	606543	1
7	150714812	150720902	ATG9B	612205	1		7	18928503	18935310	HDAC9	606543	1
7	150720902	150729212	ATG9B;ABCB8	612205;605464	2		7	18935310	18941624	HDAC9	606543	1
7	151442744	151449553	PRKAG2	602743	1		7	18973018	18977047	HDAC9	606543	1
7	151473813	151477709	PRKAG2	602743	1		7	21742484	21742974	DNAH11	603339	1
7	151491136	151502302	PRKAG2	602743	1		7	21757690	21761612	DNAH11	603339	1
7	151553061	151557843	PRKAG2	602743	1		7	22155760	22164444	RAPGEF5	609527	2
7	151668435	151675777	GALNTL5	615133	1		7	22281041	22289364	RAPGEF5	609527	1
7	153938983	153946551	DPP6	126141	1		7	26342980	26352073	SNX10	614780	1
7	153976598	153981261	DPP6	126141	1		7	28009233	28018689	JAZF1	606246	1
7	153981261	153987075	DPP6	126141	1		7	28122977	28131416	JAZF1	606246	1
7	154103774	154109958	DPP6	126141	1		7	28131416	28133980	JAZF1	606246	1
7	154177426	154186526	DPP6	126141	1		7	28397794	28416417	CREB5	618262	1
7	154196001	154202245	DPP6	126141	1		7	28707099	28715056	CREB5	618262	1
7	154202245	154208824	DPP6	126141	1		7	29103126	29111578	CPVL	609780	1
7	154262562	154268894	DPP6	126141	2		7	29345291	29345604	CHN2	602857	1
7	154406965	154413406	DPP6	126141	1		7	30733255	30741389	CRHR2	602034	2
7	154485710	154491858	DPP6	126141	1		7	31122630	31138096	ADCYAP1R1	102981	1
7	154491858	154498135	DPP6	126141	1		7	34140513	34151057	BMPER	608699	1
7	154502635	154509026	DPP6	126141	1		7	34151057	34178645	BMPER	608699	1
7	154509026	154511163	DPP6	126141	1		7	34178645	34204683	BMPER	608699	2
7	154540471	154545501	DPP6	126141	1		7	34873320	34873745	NPSR1;NPSR1-AS1	608595;608596	1
7	154545501	154553766	DPP6	126141	1		7	36243435	36244583	EEPD1	617192	1
7	155254774	155259640	EN2	131310	2		7	36314442	36327317	EEPD1	617192	1
7	155320784	155322045	CNPY1	612493	1		7	36529955	36556478	AOAH	102593	2
7	155322045	155328331	CNPY1	612493	2		7	36970474	36970835	ELMO1	606420	1
7	155590370	155596413	SHH	600725	2		7	36970835	36985541	ELMO1	606420	1
7	155596413	155598945	SHH	600725	1		7	37470284	37473071	ELMO1	606420	1
7	155598945	155600948	SHH	600725	1		7	37483175	37491704	ELMO1	606420	2
7	155600948	155601863	SHH	600725	1		7	37908779	37912535	NME8	607421	1
7	155601863	155603649	SHH	600725	1		7	37973014	37984865	EPDR1	619734	1
7	155603649	155603779	SHH	600725	1		7	38603499	38609830	AMPH	600418	1
7	155603779	155606728	SHH	600725	2		7	42112533	42118825	GLI3	165240	1
7	156299271	156305785	RNF32-DT	610242	1		7	42118825	42123955	GLI3	165240	1
7	156310948	156316356	RNF32-DT	610242	1		7	42123955	42125900	GLI3	165240	1
7	156316356	156321315	RNF32-DT	610242	1		7	42125900	42126604	GLI3	165240	1
7	156321315	156321950	RNF32-DT	610242	1		7	42185496	42192247	GLI3	165240	1
7	156321950	156328459	RNF32-DT	610242	1		7	43147965	43155924	HECW1	610384	2
7	156328459	156343858	RNF32-DT	610242	1		7	43155924	43163707	HECW1	610384	1
7	156362735	156369566	RNF32-DT	610242	1		7	43163707	43166061	HECW1	610384	1
7	156369566	156376362	RNF32-DT	610242	1		7	43207862	43212606	HECW1	610384	1
7	156376362	156383237	RNF32-DT	610242	1		7	43433926	43445710	HECW1	610384	1
7	156430314	156438462	RNF32	610241	2		7	43445710	43474285	HECW1	610384	1
7	156438462	156444345	RNF32	610241	1		7	43556743	43561814	HECW1;LUARIS	610384;618172	1
7	156444345	156456279	RNF32	610241	1		7	44669698	44680228	OGDH	613022	1
7	157186627	157193887	DNAJB6	611332	1		7	47422049	47427643	TNS3	606825	1
7	157193887	157200711	DNAJB6	611332	1		7	47427643	47429054	TNS3	606825	1
7	157200711	157212045	DNAJB6	611332	2		7	47531634	47538546	TNS3	606825	1
7	157458872	157464422	PTPRN2	601698	1		7	47560950	47567227	TNS3	606825	1
7	157464422	157465014	PTPRN2	601698	1		7	47589807	47595811	TNS3	606825	1
7	157563249	157576640	PTPRN2	601698	1		7	47595811	47601974	TNS3	606825	1
7	157576640	157583166	PTPRN2	601698	1		7	47601974	47607478	TNS3	606825	1
7	157583166	157589226	PTPRN2	601698	1		7	47898734	47901119	PKD1L1	609721	1
7	157589226	157595218	PTPRN2	601698	1		7	47901119	47905044	PKD1L1	609721	1
7	157595218	157600780	PTPRN2	601698	1		7	49819713	49826804	VWC2	611108	1
7	157600780	157605815	PTPRN2	601698	1		7	49826804	49830719	VWC2	611108	1
7	157650469	157658696	PTPRN2	601698	1		7	49852730	49859810	VWC2	611108	1
7	157658696	157681812	PTPRN2	601698	1		7	55232333	55238642	EGFR	131550	1
7	157681812	157682613	PTPRN2	601698	1		7	55238642	55242609	EGFR	131550	1
7	157755225	157761075	PTPRN2	601698	1		7	55242609	55247588	EGFR	131550	1
7	157761075	157764649	PTPRN2	601698	1		7	70109813	70117018	AUTS2	607270	1
7	157866856	157870786	PTPRN2	601698	1		7	70236787	70241298	AUTS2	607270	1
7	158074146	158081045	PTPRN2	601698	1		7	70241298	70242821	AUTS2	607270	1
7	158136204	158147706	PTPRN2	601698	1		7	70736168	70755998	GALNT17	615137	1
7	158147706	158155259	PTPRN2	601698	1		7	70984103	71006669	GALNT17	615137	1
7	158155259	158161501	PTPRN2	601698	1		7	71107224	71122193	GALNT17	615137	1
8	1467648	1471389	DLGAP2	605438	1		7	71307372	71314281	CALN1	607176	1
8	1600701	1615694	DLGAP2	605438	1		7	71533900	71539877	CALN1	607176	1
8	1615694	1643051	DLGAP2	605438	1		7	73146039	73150511	ABHD11-AS1	612545	3
8	1817961	1818575	ARHGEF10	608136	1		7	73470782	73474693	ELN	130160	1
8	1818575	1832844	ARHGEF10	608136	1		7	73474693	73477983	ELN	130160	1
8	1876631	1886640	ARHGEF10	608136	1		7	73477983	73481028	ELN	130160	1
8	1894577	1899691	ARHGEF10	608136	1		7	75199023	75205122	HIP1	601767	1
8	2011098	2016053	MYOM2	603509	1		7	75211414	75212248	HIP1	601767	1
8	2050596	2054171	MYOM2	603509	1		7	75212248	75212886	HIP1	601767	1
8	2054171	2054569	MYOM2	603509	1		7	75274068	75279583	HIP1	601767	1
8	2789796	2796810	CSMD1	608397	2		7	75437685	75442730	CCL24	602495	2
8	2967472	2973634	CSMD1	608397	1		7	77836239	77841529	MAGI2	606382	1
8	2973634	2975448	CSMD1	608397	1		7	77953223	77955456	MAGI2	606382	1
8	2977909	2980976	CSMD1	608397	1		7	78045567	78055031	MAGI2	606382	1
8	3062695	3069893	CSMD1	608397	1		7	78055031	78072997	MAGI2	606382	1
8	3069893	3072322	CSMD1	608397	1		7	78085219	78092244	MAGI2	606382	1
8	3072322	3074711	CSMD1	608397	1		7	78229176	78239748	MAGI2	606382	1
8	3215497	3217419	CSMD1	608397	1		7	78239748	78241011	MAGI2	606382	1
8	3217419	3221569	CSMD1	608397	1		7	80451815	80453333	SEMA3C	602645	1
8	3221569	3223829	CSMD1	608397	1		7	80546745	80563385	SEMA3C	602645	2
8	3223829	3224276	CSMD1	608397	1		7	81723112	81733271	CACNA2D1	114204	1
8	3224276	3224430	CSMD1	608397	1		7	81733271	81737327	CACNA2D1	114204	1
8	3351147	3356245	CSMD1	608397	1		7	81792390	81793397	CACNA2D1	114204	1
8	3356245	3357202	CSMD1	608397	1		7	81793397	81802385	CACNA2D1	114204	1
8	3357202	3361471	CSMD1	608397	1		7	82011353	82016559	CACNA2D1	114204	1
8	3385757	3389173	CSMD1	608397	1		7	82422937	82428871	PCLO	604918	1
8	3414867	3420815	CSMD1	608397	1		7	90771000	90775925	CDK14	610679	1
8	3420815	3421598	CSMD1	608397	1		7	98016530	98021211	BAIAP2L1	611877	1
8	3455664	3455812	CSMD1	608397	1		7	98021211	98027580	BAIAP2L1	611877	1
8	3455812	3460063	CSMD1	608397	1		7	98676767	98682523	SMURF1	605568	1
8	3460063	3461712	CSMD1	608397	1		7	99520563	99526316	GJC3	611925	2
8	3461712	3463535	CSMD1	608397	1		7	99526316	99529181	GJC3	611925	2
8	3463535	3465842	CSMD1	608397	1		7	100700531	100707378	MUC17	608424	2
8	3465842	3474342	CSMD1	608397	1		7	101143549	101149906	COL26A1	608927	1
8	3474342	3474590	CSMD1	608397	1		7	101149906	101155965	COL26A1	608927	1
8	3578879	3581019	CSMD1	608397	1		7	101155965	101159870	COL26A1	608927	1
8	3638047	3644685	CSMD1	608397	1		7	101159870	101163394	COL26A1	608927	1
8	3695148	3707645	CSMD1	608397	1		7	101163394	101167569	COL26A1	608927	1
8	3781893	3788431	CSMD1	608397	1		7	101167569	101169691	COL26A1	608927	1
8	3896625	3896853	CSMD1	608397	1		7	101252365	101260034	MYL10	617177	2
8	3921821	3936947	CSMD1	608397	1		7	101889490	101895864	CUX1	116896	1
8	3936947	3937191	CSMD1	608397	1		7	101895864	101902893	CUX1	116896	1
8	3967931	3969537	CSMD1	608397	1		7	101933294	101939759	SH2B2	605300	1
8	3969537	3976376	CSMD1	608397	1		7	103191428	103195179	RELN	600514	1
8	3976376	3976837	CSMD1	608397	1		7	103195179	103201263	RELN	600514	1
8	3976837	3980317	CSMD1	608397	1		7	103201263	103211641	RELN	600514	1
8	4070495	4073225	CSMD1	608397	1		7	103211641	103217219	RELN	600514	1
8	4073225	4073265	CSMD1	608397	1		7	103391409	103397404	RELN	600514	1
8	4162862	4166522	CSMD1	608397	1		7	103397404	103401172	RELN	600514	1
8	4166522	4169706	CSMD1	608397	1		7	105604722	105612806	CDHR3	615610	1
8	4169706	4171740	CSMD1	608397	1		7	107643766	107645775	LAMB1	150240	2
8	4171740	4173675	CSMD1	608397	1		7	111577642	111601473	DOCK4	607679	1
8	4251284	4257199	CSMD1	608397	1		7	111782891	111795949	DOCK4	607679	1
8	4303398	4304647	CSMD1	608397	1		7	121988980	121990181	CADPS2	609978	1
8	4304647	4308969	CSMD1	608397	1		7	127957602	127966626	RBM28	612074	1
8	4308969	4314917	CSMD1	608397	1		7	128376900	128382511	CALU	603420	2
8	4349983	4353992	CSMD1	608397	1		7	129916515	129927778	CPA2	600688	1
8	4476957	4482561	CSMD1	608397	1		7	129927778	129946939	CPA2;CPA4	600688;607635	2
8	6390079	6396182	ANGPT2;MCPH1	601922;607117	1		7	130667258	130673153	LINC-PINT	618212	1
8	6398327	6404947	ANGPT2;MCPH1	601922;607117	1		7	130787448	130796652	LINC-PINT;MKLN1	618212;605623	2
8	8231691	8231793	PRAG1	617344	1		7	130796652	130813097	MKLN1	605623	1
8	8231793	8248058	PRAG1	617344	2		7	131231032	131239009	PODXL	602632	1
8	10066119	10071620	MSRA	601250	1		7	131855165	131865092	PLXNA4	604280	1
8	10111571	10112034	MSRA	601250	1		7	131865092	131866083	PLXNA4	604280	1
8	10112034	10113604	MSRA	601250	1		7	131866083	131867842	PLXNA4	604280	1
8	10113604	10122315	MSRA	601250	1		7	131867842	131875371	PLXNA4	604280	1
8	10478745	10486652	RP1L1	608581	1		7	131875371	131879262	PLXNA4	604280	1
8	10486652	10494675	RP1L1	608581	1		7	134328370	134343327	BPGM	613896	2
8	11584425	11588481	GATA4	600576	1		7	136558158	136560248	CHRM2	118493	1
8	12966739	12980647	DLC1	604258	1		7	136560248	136575199	CHRM2	118493	1
8	13000610	13000629	DLC1	604258	1		7	137132243	137140515	DGKI	604072	1
8	13013625	13019554	DLC1	604258	1		7	138396282	138401167	ATP6V0A4	605239	1
8	14392130	14400367	SGCZ	608113	1		7	138406404	138418204	ATP6V0A4	605239	1
8	14400367	14405822	SGCZ	608113	1		7	138418204	138434456	ATP6V0A4	605239	1
8	14463704	14464147	SGCZ	608113	1		7	138532408	138541488	KIAA1549	613344	1
8	14464147	14465018	SGCZ	608113	1		7	138740224	138763654	ZC3HAV1	607312	1
8	14875723	14881568	SGCZ	608113	1		7	139591731	139607500	TBXAS1	274180	1
8	14900324	14907298	SGCZ	608113	1		7	141705540	141728209	MGAM	154360	1
8	14907298	14912769	SGCZ	608113	1		7	146580713	146586456	CNTNAP2	604569	1
8	14962552	14969057	SGCZ	608113	1		7	147201446	147203197	CNTNAP2	604569	1
8	14969057	14972402	SGCZ	608113	1		7	147619546	147619772	CNTNAP2	604569	1
8	14972402	14979482	SGCZ	608113	1		7	147619772	147629487	CNTNAP2	604569	1
8	16019957	16021468	MSR1	153622	1		7	147878619	147879557	CNTNAP2	604569	1
8	17010169	17016207	ZDHHC2	618621	2		7	147895075	147900046	CNTNAP2	604569	1
8	17363239	17371287	SLC7A2	601872	1		7	147900046	147908658	CNTNAP2	604569	1
8	17392603	17397822	SLC7A2	601872	1		7	147955394	147960469	CNTNAP2	604569	1
8	17397822	17399762	SLC7A2	601872	1		7	147960469	147966812	CNTNAP2	604569	1
8	17399762	17405336	SLC7A2	601872	1		7	147974655	147987462	CNTNAP2	604569	1
8	17439187	17439560	PDGFRL	604584	1		7	150491084	150496668	TMEM176B	610385	1
8	17439560	17442136	PDGFRL	604584	1		7	150901591	150909781	ABCF2	612510	2
8	17442136	17444642	PDGFRL	604584	1		7	150909781	150912750	ABCF2	612510	1
8	17444642	17455737	PDGFRL	604584	1		7	150912750	150916228	ABCF2	612510	1
8	17579135	17583151	MTUS1	609589	1		7	151381200	151387197	PRKAG2	602743	1
8	18510321	18511097	PSD3	614440	1		7	151387197	151393484	PRKAG2	602743	1
8	18511097	18512245	PSD3	614440	1		7	151442744	151449553	PRKAG2	602743	1
8	18512245	18514100	PSD3	614440	1		7	151473813	151477709	PRKAG2	602743	1
8	19472837	19484954	CSGALNACT1	616615	1		7	151491136	151502302	PRKAG2	602743	1
8	20037017	20049524	SLC18A1	193002	2		7	151553061	151557843	PRKAG2	602743	1
8	21563222	21565623	GFRA2	601956	1		7	151668435	151675777	GALNTL5	615133	1
8	21565623	21568597	GFRA2	601956	1		7	153938983	153946551	DPP6	126141	1
8	21568597	21569104	GFRA2	601956	1		7	153976598	153981261	DPP6	126141	1
8	21896097	21903316	FGF17	603725	2		7	154103774	154109958	DPP6	126141	1
8	22038952	22042151	BMP1	112264	1		7	154177426	154186526	DPP6	126141	1
8	23100963	23101620	CHMP7	611130	2		7	154540471	154545501	DPP6	126141	1
8	25240100	25257341	DOCK5	616904	1		7	154545501	154553766	DPP6	126141	1
8	26495740	26498013	DPYSL2	602463	1		7	154578547	154584991	DPP6	126141	1
8	26498013	26499089	DPYSL2	602463	1		7	155254774	155259640	EN2	131310	2
8	28336041	28337560	FBXO16	608519	1		8	1467648	1471389	DLGAP2	605438	1
8	28337560	28347283	FBXO16	608519	1		8	2011098	2016053	MYOM2	603509	1
8	28347283	28350753	FBXO16	608519	2		8	2833794	2837777	CSMD1	608397	1
8	28350753	28359611	FZD3	606143	2		8	3092375	3092889	CSMD1	608397	1
8	31023822	31042409	WRN	604611	2		8	3092889	3103110	CSMD1	608397	1
8	35424457	35432266	UNC5D	616466	1		8	3141447	3153107	CSMD1	608397	1
8	39608631	39611992	ADAM2	601533	1		8	3578879	3581019	CSMD1	608397	1
8	63426826	63428793	NKAIN3	612872	1		8	3781893	3788431	CSMD1	608397	1
8	63428793	63436369	NKAIN3	612872	1		8	3896625	3896853	CSMD1	608397	1
8	66960324	66971754	DNAJC5B	613945	1		8	4251284	4257199	CSMD1	608397	1
8	68580393	68589259	CPA6	609562	1		8	6398327	6404947	ANGPT2;MCPH1	601922;607117	1
8	70410550	70412450	SULF1	610012	1		8	6420534	6420574	ANGPT2;MCPH1	601922;607117	1
8	70490015	70498908	SULF1	610012	1		8	6420574	6426427	ANGPT2;MCPH1	601922;607117	1;2
8	72987638	72989828	TRPA1	604775	2		8	6426427	6431666	MCPH1	607117	1
8	91056433	91067028	DECR1	222745	2		8	6464034	6469440	MCPH1	607117	1
8	97597672	97602710	SDC2	142460	1		8	6782271	6788102	DEFA6	600471	2
8	100993550	101011417	RGS22	615650	1		8	6793540	6801712	DEFA4	601157	2
8	106715767	106719773	ZFPM2	603693	1		8	8231691	8231793	PRAG1	617344	1
8	113516209	113520770	CSMD3	608399	1		8	8231793	8248058	PRAG1	617344	2
8	113520770	113522557	CSMD3	608399	1		8	10111571	10112034	MSRA	601250	1
8	113522557	113527497	CSMD3	608399	1		8	10112034	10113604	MSRA	601250	1
8	118024548	118028297	SLC30A8	611145	1		8	10113604	10122315	MSRA	601250	1
8	119309329	119319468	SAMD12	618073	1		8	10470915	10478745	RP1L1	608581	1
8	119495145	119499751	SAMD12	618073	1		8	10478745	10486652	RP1L1	608581	1
8	119499751	119506499	SAMD12	618073	1		8	10486652	10494675	RP1L1	608581	1
8	121234298	121240646	COL14A1	120324	1		8	11274122	11280885	FAM167A	610085	2
8	121707556	121718491	SNTB1	600026	1		8	11280885	11287371	FAM167A	610085	1
8	124710729	124711210	ANXA13	602573	1		8	11287371	11290966	FAM167A	610085	1
8	125462121	125467788	TRMT12	611244	3		8	11394233	11400030	BLK	191305	1
8	125582099	125588160	MTSS1	608486	1		8	11400030	11406593	BLK	191305	1
8	125628928	125630655	MTSS1	608486	1		8	11584425	11588481	GATA4	600576	1
8	125681410	125687498	MTSS1	608486	1		8	11635946	11636017	NEIL2	608933	1
8	125717793	125724292	MTSS1	608486	1		8	11636017	11636862	NEIL2	608933	1
8	128466814	128471041	CASC8	617701	1		8	12966739	12980647	DLC1	604258	1
8	129071537	129072966	PVT1	165140	1		8	12980647	12995743	DLC1	604258	1
8	129072966	129076573	PVT1	165140	1		8	12995743	13000610	DLC1	604258	1
8	131826621	131835318	ADCY8	103070	1		8	13013625	13019554	DLC1	604258	1
8	131835318	131836353	ADCY8	103070	1		8	14875723	14881568	SGCZ	608113	1
8	131836353	131836730	ADCY8	103070	1		8	16019957	16021468	MSR1	153622	1
8	131836730	131842636	ADCY8	103070	1		8	17363239	17371287	SLC7A2	601872	1
8	133350326	133354450	KCNQ3	602232	1		8	17412333	17435908	SLC7A2;PDGFRL	601872;604584	2
8	133909974	133916504	TG	188450	1		8	17579135	17583151	MTUS1	609589	1
8	133916504	133918769	TG	188450	1		8	18456179	18463969	PSD3	614440	1
8	134034613	134042468	TG	188450	1		8	18463969	18468245	PSD3	614440	1
8	134042468	134056899	TG;SLA	188450;601099	1;2		8	18510321	18511097	PSD3	614440	1
8	134478529	134483187	ST3GAL1	607187	1		8	18511097	18512245	PSD3	614440	1
8	134501926	134502322	ST3GAL1	607187	1		8	18512245	18514100	PSD3	614440	1
8	134502322	134508510	ST3GAL1	607187	1		8	18700346	18706616	PSD3	614440	1
8	134557080	134568731	ST3GAL1	607187	1		8	18706616	18713148	PSD3	614440	1
8	134568731	134574971	ST3GAL1	607187	1		8	18713148	18717503	PSD3	614440	1
8	139604673	139607390	COL22A1	610026	1		8	19472837	19484954	CSGALNACT1	616615	1
8	139607390	139613626	COL22A1	610026	1		8	20037017	20049524	SLC18A1	193002	2
8	139725718	139733062	COL22A1	610026	1		8	21563222	21565623	GFRA2	601956	1
8	139733062	139738961	COL22A1	610026	1		8	21565623	21568597	GFRA2	601956	1
8	139738961	139745582	COL22A1	610026	1		8	21568597	21569104	GFRA2	601956	1
8	139778880	139781866	COL22A1	610026	1		8	21896097	21903316	FGF17	603725	2
8	139781866	139790138	COL22A1	610026	1		8	22038952	22042151	BMP1	112264	1
8	139862185	139875116	COL22A1	610026	1		8	22531463	22553621	EGR3	602419	3
8	140658801	140662310	KCNK9	605874	1		8	22892274	22911073	TNFRSF10B	603612	1
8	143549588	143554368	ADGRB1	602682	1		8	23383204	23396101	SLC25A37	610387	2
8	143554368	143560504	ADGRB1	602682	1		8	26629336	26633797	ADRA1A	104221	1
8	143560504	143565607	ADGRB1	602682	1		8	27758922	27763129	SCARA5	611306	1
8	144234489	144239859	LY6H	603625	2		8	27767016	27774299	SCARA5	611306	1
8	144411759	144420930	TOP1MT	606387	2		8	27848226	27856331	SCARA5	611306	2
8	145059425	145064421	PARP10;GRINA	609564;138251	2		8	27885140	27885843	NUGGC	619088	1
8	145064421	145068670	GRINA	138251	2		8	28336041	28337560	FBXO16	608519	1
8	145513753	145567872	HSF1;DGAT1;SCRT1;BOP1;	140580;604900;605858;610596;	3;2		8	28337560	28347283	FBXO16	608519	1
8	145813457	145818782	ARHGAP39	615880	1		8	28347283	28350753	FBXO16	608519	2
8	145818782	145823683	ARHGAP39	615880	1		8	28350753	28359611	FZD3	606143	2
8	145823683	145838327	ARHGAP39	615880	1		8	29176919	29205803	DUSP4	602747	2
8	145838327	145843854	ARHGAP39	615880	2		8	32112409	32116927	NRG1	142445	1
9	347559	349518	DOCK8	611432	1		8	32116927	32122424	NRG1	142445	1
9	349518	355793	DOCK8	611432	1		8	32134461	32147740	NRG1	142445	1
9	419399	422157	DOCK8	611432	1		8	35424457	35432266	UNC5D	616466	1
9	422157	423052	DOCK8	611432	1		8	37651477	37671140	ADGRA2	606823	2
9	900015	907988	DMRT1	602424	1		8	38762056	38765632	PLEKHA2	607773	1
9	2155164	2161949	SMARCA2	600014	1		8	38765632	38771581	PLEKHA2	607773	1
9	2161949	2165758	SMARCA2	600014	1		8	38771581	38777146	PLEKHA2	607773	1
9	2167498	2172011	SMARCA2	600014	1		8	38777146	38790786	PLEKHA2	607773	1
9	2172011	2173296	SMARCA2	600014	1		8	39608631	39611992	ADAM2	601533	1
9	2173296	2177391	SMARCA2	600014	1		8	39831647	39848935	IDO2	612129	1
9	2177391	2180149	SMARCA2	600014	1		8	39864479	39869083	IDO2	612129	1
9	2618969	2624874	VLDLR	192977	2		8	41159859	41181421	SFRP1	604156	2
9	2625172	2631092	VLDLR	192977	1		8	41460187	41462955	GPAT4	608143	1
9	3423469	3468075	RFX3	601337	1		8	41462955	41467827	GPAT4	608143	1
9	3824004	3830772	GLIS3	610192	2		8	41467827	41478361	GPAT4	608143	1
9	3830772	3838888	GLIS3	610192	1		8	41640125	41660854	ANK1	612641	1
9	3838888	3838929	GLIS3	610192	1		8	52516170	52522097	PXDNL	615904	1
9	3915436	3921488	GLIS3	610192	1		8	53289887	53305054	ST18	617155	1
9	3921488	3928115	GLIS3	610192	1		8	59057413	59079038	FAM110B	611394	2
9	3943449	3948365	GLIS3	610192	1		8	59488289	59496416	SDCBP;NSMAF	602217;603043	2
9	3985733	3986123	GLIS3	610192	1		8	59564000	59578916	NSMAF	603043	2
9	3986123	3993286	GLIS3	610192	1		8	59704437	59735489	TOX	606863	2
9	3993286	4005108	GLIS3	610192	1		8	66960324	66971754	DNAJC5B	613945	1
9	4032747	4034589	GLIS3	610192	1		8	68580393	68589259	CPA6	609562	1
9	4046886	4047947	GLIS3	610192	1		8	68973152	68974103	PREX2	612139	1
9	4047947	4051921	GLIS3	610192	1		8	68974103	68977493	PREX2	612139	1
9	4051921	4058403	GLIS3	610192	1		8	69057145	69057972	PREX2	612139	1
9	4058403	4059114	GLIS3	610192	1		8	69057972	69062328	PREX2	612139	1
9	4178016	4180887	GLIS3	610192	1		8	70410550	70412450	SULF1	610012	1
9	4180887	4182500	GLIS3	610192	1		8	70490015	70498908	SULF1	610012	1
9	4182500	4183453	GLIS3	610192	1		8	70508955	70514116	SULF1	610012	1
9	4183453	4191771	GLIS3	610192	1		8	70514116	70516940	SULF1	610012	1
9	4481668	4507513	SLC1A1	133550	2		8	70583728	70588878	SLCO5A1	613543	2
9	4571728	4577932	SLC1A1	133550	1		8	70588878	70595221	SLCO5A1	613543	1
9	4577932	4584826	SLC1A1	133550	1		8	72129009	72135344	EYA1	601653	1
9	4584826	4591655	SLC1A1	133550	2		8	72135344	72143359	EYA1	601653	1
9	4722462	4725823	AK3	609290	1		8	72987638	72989828	TRPA1	604775	2
9	4731791	4737385	AK3	609290	1		8	73748817	73759484	KCNB2	607738	1
9	4737385	4746363	AK3	609290	2		8	81991349	82011187	PAG1	605767	1
9	5435709	5442487	PLGRKT	618444	2		8	82011187	82013498	PAG1	605767	1
9	5521655	5527077	PDCD1LG2	605723	1		8	82013498	82032183	PAG1	605767	2
9	5527077	5533831	PDCD1LG2	605723	1		8	95156476	95163313	CDH17	603017	1
9	6858156	6864274	KDM4C	605469	1		8	95163313	95166730	CDH17	603017	1
9	6864274	6872255	KDM4C	605469	1		8	95166730	95169363	CDH17	603017	1
9	7117854	7124297	KDM4C	605469	1		8	95169363	95175109	CDH17	603017	1
9	7124297	7124815	KDM4C	605469	1		8	95175109	95181246	CDH17	603017	1
9	7799787	7806697	DMAC1	617261	2		8	97597672	97602710	SDC2	142460	1
9	8432073	8436194	PTPRD	601598	1		8	102745291	102751489	NCALD	606722	1
9	8873348	8877814	PTPRD	601598	1		8	102751489	102756851	NCALD	606722	1
9	8877814	8881741	PTPRD	601598	1		8	102972179	102984091	NCALD	606722	1
9	9000033	9001207	PTPRD	601598	1		8	118024548	118028297	SLC30A8	611145	1
9	9064330	9066755	PTPRD	601598	1		8	119495145	119499751	SAMD12	618073	1
9	9066755	9072276	PTPRD	601598	1		8	119499751	119506499	SAMD12	618073	1
9	9086923	9094805	PTPRD	601598	1		8	121234298	121240646	COL14A1	120324	1
9	9094805	9119349	PTPRD	601598	1		8	123793984	123801083	ZHX2	609185	1
9	9119349	9142828	PTPRD	601598	1		8	124693641	124702195	ANXA13	602573	1
9	9142828	9149128	PTPRD	601598	1		8	124709501	124710664	ANXA13	602573	1
9	9164473	9169458	PTPRD	601598	1		8	124710664	124710729	ANXA13	602573	1
9	9169458	9177013	PTPRD	601598	1		8	124710729	124711210	ANXA13	602573	1
9	9182216	9191014	PTPRD	601598	1		8	125462121	125467788	TRMT12	611244	3
9	9191014	9197298	PTPRD	601598	1		8	125582099	125588160	MTSS1	608486	1
9	9385640	9389992	PTPRD	601598	1		8	125628928	125630655	MTSS1	608486	1
9	9389992	9392387	PTPRD	601598	1		8	125681410	125687498	MTSS1	608486	1
9	9436044	9440057	PTPRD	601598	1		8	125717793	125724292	MTSS1	608486	1
9	9440057	9443985	PTPRD	601598	1		8	128228863	128234959	CCAT1	617705	2
9	9787587	9789202	PTPRD	601598	1		8	128466814	128471041	CASC8	617701	1
9	9904481	9905809	PTPRD	601598	1		8	129071537	129072966	PVT1	165140	1
9	9915186	9920345	PTPRD	601598	1		8	129072966	129076573	PVT1	165140	1
9	9972321	9977113	PTPRD	601598	1		8	133236662	133242989	KCNQ3	602232	1
9	10196809	10204129	PTPRD	601598	1		8	133242989	133247202	KCNQ3	602232	1
9	10204129	10211759	PTPRD	601598	1		8	133350326	133354450	KCNQ3	602232	1
9	10211759	10214007	PTPRD	601598	1		8	134303881	134317248	NDRG1	605262	2
9	10214007	10215130	PTPRD	601598	1		8	134478529	134483187	ST3GAL1	607187	1
9	10254449	10266820	PTPRD	601598	1		8	134501926	134502322	ST3GAL1	607187	1
9	10273253	10277054	PTPRD	601598	1		8	134502322	134508510	ST3GAL1	607187	1
9	10277054	10282750	PTPRD	601598	1		8	134539196	134541558	ST3GAL1	607187	1
9	10463098	10468666	PTPRD	601598	1		8	134557080	134568731	ST3GAL1	607187	1
9	13099797	13108231	MPDZ	603785	2		8	134568731	134574971	ST3GAL1	607187	1
9	14303061	14348827	NFIB	600728	1		8	139604673	139607390	COL22A1	610026	1
9	14348827	14359000	NFIB	600728	1		8	139607390	139613626	COL22A1	610026	1
9	14832349	14835055	FREM1	608944	1		8	139778880	139781866	COL22A1	610026	1
9	14835055	14848892	FREM1	608944	1		8	139862185	139875116	COL22A1	610026	1
9	14848892	14851617	FREM1	608944	1		8	140658801	140662310	KCNK9	605874	1
9	14856284	14866251	FREM1	608944	1		8	140857481	140863075	TRAPPC9	611966	1
9	14866251	14867958	FREM1	608944	1		8	140863075	140869942	TRAPPC9	611966	1
9	16656587	16661820	BNC2	608669	1		8	142182502	142188039	DENND3	617503	1
9	16661820	16664759	BNC2	608669	1		8	144234489	144239859	LY6H	603625	2
9	16664759	16669912	BNC2	608669	1		9	2618969	2624874	VLDLR	192977	2
9	16695690	16708269	BNC2	608669	1		9	3915436	3921488	GLIS3	610192	1
9	16708269	16713666	BNC2	608669	1		9	3921488	3928115	GLIS3	610192	1
9	17442000	17444478	CNTLN	611870	1		9	3985733	3986123	GLIS3	610192	1
9	17444478	17470126	CNTLN	611870	1		9	4032747	4034589	GLIS3	610192	1
9	17470126	17496114	CNTLN	611870	1		9	4481668	4507513	SLC1A1	133550	2
9	17609302	17622213	SH3GL2	604465	1		9	4546594	4555305	SLC1A1	133550	1
9	17626616	17630591	SH3GL2	604465	1		9	4555305	4555573	SLC1A1	133550	1
9	17630591	17637196	SH3GL2	604465	1		9	4722462	4725823	AK3	609290	1
9	18761099	18767830	ADAMTSL1	609198	1		9	5435709	5442487	PLGRKT	618444	2
9	18767830	18768201	ADAMTSL1	609198	1		9	7799787	7806697	DMAC1	617261	2
9	18768201	18778885	ADAMTSL1	609198	1		9	8432073	8436194	PTPRD	601598	1
9	18778885	18781154	ADAMTSL1	609198	1		9	8873348	8877814	PTPRD	601598	1
9	18781154	18782704	ADAMTSL1	609198	1		9	8877814	8881741	PTPRD	601598	1
9	18811047	18817246	ADAMTSL1	609198	1		9	9000033	9001207	PTPRD	601598	1
9	18817246	18823505	ADAMTSL1	609198	1		9	9440057	9443985	PTPRD	601598	1
9	19126476	19133732	PLIN2	103195	2		9	9787587	9789202	PTPRD	601598	1
9	19657975	19660187	SLC24A2	609838	1		9	9904481	9905809	PTPRD	601598	1
9	19705396	19712170	SLC24A2	609838	1		9	9915186	9920345	PTPRD	601598	1
9	19712170	19728716	SLC24A2	609838	1		9	9972321	9977113	PTPRD	601598	1
9	20497142	20498930	MLLT3	159558	1		9	10463098	10468666	PTPRD	601598	1
9	20563799	20587397	MLLT3	159558	1		9	10586527	10592492	PTPRD	601598	1
9	23713680	23718363	ELAVL2	601673	1		9	12822678	12839484	LURAP1L	616130	2
9	23718363	23720904	ELAVL2	601673	1		9	14303061	14348827	NFIB	600728	1
9	27333155	27349580	MOB3B	617652	1		9	14348827	14359000	NFIB	600728	1
9	27358115	27364824	MOB3B	617652	1		9	14832349	14835055	FREM1	608944	1
9	27364824	27372924	MOB3B	617652	1		9	14835055	14848892	FREM1	608944	1
9	28045924	28050596	LINGO2	609793	1		9	14848892	14851617	FREM1	608944	1
9	28050596	28053556	LINGO2	609793	1		9	18761099	18767830	ADAMTSL1	609198	1
9	28053556	28056067	LINGO2	609793	1		9	18767830	18768201	ADAMTSL1	609198	1
9	28086344	28086683	LINGO2	609793	1		9	18768201	18778885	ADAMTSL1	609198	1
9	28372519	28376487	LINGO2	609793	1		9	18778885	18781154	ADAMTSL1	609198	1
9	28376487	28381681	LINGO2	609793	1		9	18781154	18782704	ADAMTSL1	609198	1
9	28381681	28384047	LINGO2	609793	1		9	18804130	18806927	ADAMTSL1	609198	1
9	73193428	73193462	TRPM3	608961	1		9	18811047	18817246	ADAMTSL1	609198	1
9	73193462	73199483	TRPM3	608961	1		9	18817246	18823505	ADAMTSL1	609198	1
9	74366044	74372262	CEMIP2	605835	1		9	19126476	19133732	PLIN2	103195	2
9	74372262	74378277	CEMIP2	605835	1		9	19657975	19660187	SLC24A2	609838	1
9	74378277	74384876	CEMIP2	605835	2		9	27137242	27151645	TEK	600221	1
9	77396655	77400865	TRPM6	607009	1		9	27151645	27151706	TEK	600221	1
9	77400865	77407636	TRPM6	607009	1		9	27333155	27349580	MOB3B	617652	1
9	77690749	77697526	NMRK1	608704	1		9	27358115	27364824	MOB3B	617652	1
9	77697526	77706531	NMRK1;OSTF1	608704;610180	2		9	27364824	27372924	MOB3B	617652	1
9	79454353	79459024	PRUNE2	610691	1		9	28045924	28050596	LINGO2	609793	1
9	80130546	80137434	GNA14	604397	1		9	28050596	28053556	LINGO2	609793	1
9	80221466	80226683	GNA14	604397	1		9	28053556	28056067	LINGO2	609793	1
9	86069237	86075411	FRMD3	607619	1		9	28086344	28086683	LINGO2	609793	1
9	86146206	86149786	FRMD3	607619	1		9	32467129	32474690	RIGI	609631	1
9	87455347	87461232	NTRK2	600456	1		9	32570122	32586822	NDUFB6	603322	2
9	87461232	87465791	NTRK2	600456	1		9	33103173	33111788	B4GALT1	137060	2
9	87465791	87473009	NTRK2	600456	1		9	33111788	33124872	B4GALT1	137060	1
9	87568014	87570912	NTRK2	600456	1		9	34382726	34386011	C9orf24	619502	1
9	87570912	87575500	NTRK2	600456	1		9	35514653	35518997	RUSC2	611053	1
9	87575500	87580367	NTRK2	600456	1		9	36957633	36960765	PAX5	167414	1
9	90132563	90137616	DAPK1	600831	1		9	37418935	37429497	GRHPR	604296	2
9	90209137	90214353	DAPK1	600831	1		9	38393209	38399721	ALDH1B1	100670	2
9	90214353	90220370	DAPK1	600831	1		9	71354184	71355133	PIP5K1B	602745	1
9	90231426	90235794	DAPK1	600831	1		9	71620614	71624695	PIP5K1B	602745	2
9	90284962	90285464	DAPK1	600831	1		9	73193428	73193462	TRPM3	608961	1
9	90285464	90293349	DAPK1	600831	1		9	73193462	73199483	TRPM3	608961	1
9	95788623	95789769	FGD3	617554	1		9	75782510	75789935	ANXA1	151690	2
9	95789769	95806823	FGD3	617554	2		9	77396655	77400865	TRPM6	607009	1
9	95806823	95823747	SUSD3	616429	2		9	77400865	77407636	TRPM6	607009	1
9	99060612	99061618	HSD17B3	605573	1		9	78536089	78542286	PCSK5	600488	1
9	100275424	100281517	TMOD1	190930	1		9	78542286	78548556	PCSK5	600488	1
9	100281517	100287073	TMOD1	190930	1		9	78548556	78555026	PCSK5	600488	1
9	100287073	100289763	TMOD1	190930	1		9	78555026	78562669	PCSK5	600488	1
9	100308231	100316230	TMOD1	190930	1		9	78641311	78649934	PCSK5	600488	1
9	100885779	100892156	CORO2A	602159	1		9	78649934	78655927	PCSK5	600488	1
9	100892156	100897465	CORO2A	602159	1		9	78936358	78937619	PCSK5	600488	1
9	100897465	100904179	CORO2A	602159	1		9	78937619	78942956	PCSK5	600488	1
9	101071562	101077653	GABBR2	607340	1		9	79225328	79230108	PRUNE2	610691	2
9	101172694	101178629	GABBR2	607340	1		9	79230108	79233313	PRUNE2	610691	1
9	101328200	101333453	GABBR2	607340	1		9	79237318	79243708	PRUNE2	610691	1
9	101584328	101590318	GALNT12	610290	1		9	79454353	79459024	PRUNE2	610691	1
9	111936788	111942504	EPB41L4B	610340	1		9	80130546	80137434	GNA14	604397	1
9	111942504	111945260	EPB41L4B	610340	1		9	80196611	80210750	GNA14	604397	1
9	113011039	113016916	TXN	187700	1		9	80221466	80226683	GNA14	604397	1
9	113016916	113017352	TXN	187700	1		9	80917070	80920757	PSAT1	610936	1
9	113329058	113336184	SVEP1	611691	1		9	80920757	80921732	PSAT1	610936	1
9	113642646	113654585	LPAR1	602282	1		9	80921732	80924008	PSAT1	610936	1
9	113654585	113658671	LPAR1	602282	1		9	80924008	80930439	PSAT1	610936	1
9	113784557	113792706	LPAR1	602282	1		9	80930439	80935799	PSAT1	610936	1
9	116131873	116136198	BSPRY	619683	2		9	86069237	86075411	FRMD3	607619	1
9	116742335	116751850	ZNF618	617077	1		9	86146206	86149786	FRMD3	607619	1
9	116821526	116840204	AMBP	176870	2		9	87455347	87461232	NTRK2	600456	1
9	117015956	117022495	COL27A1	608461	1		9	87461232	87465791	NTRK2	600456	1
9	117983998	117985994	DELEC1	604767	1		9	87465791	87473009	NTRK2	600456	1
9	119065358	119082586	PAPPA	176385	1		9	90132563	90137616	DAPK1	600831	1
9	119130627	119142250	PAPPA	176385	1		9	90209137	90214353	DAPK1	600831	1
9	124383244	124399756	DAB2IP	609205	1		9	90214353	90220370	DAPK1	600831	1
9	131665386	131672558	LRRC8A	608360	1		9	90231426	90235794	DAPK1	600831	1
9	132511956	132515730	PTGES	605172	2		9	90284962	90285464	DAPK1	600831	1
9	133646592	133652704	ABL1	189980	1		9	90285464	90293349	DAPK1	600831	1
9	133652704	133663058	ABL1	189980	1		9	99060612	99061618	HSD17B3	605573	1
9	133787225	133792511	FIBCD1	613357	1		9	100308231	100316230	TMOD1	190930	1
9	133792511	133797557	FIBCD1	613357	1		9	101071562	101077653	GABBR2	607340	1
9	133908753	133908961	LAMC3	604349	1		9	101172694	101178629	GABBR2	607340	1
9	135277130	135285010	TTF1	600777	2		9	101328200	101333453	GABBR2	607340	1
9	135669228	135675757	AK8	615365	1		9	101584328	101590318	GALNT12	610290	1
9	135675757	135682019	AK8	615365	1		9	101725509	101731766	COL15A1	120325	1
9	136378650	136384862	MYMK	615345	2		9	101731766	101742101	COL15A1	120325	1
9	136384862	136390660	MYMK	615345	2		9	101742101	101748234	COL15A1	120325	1
9	136760639	136767301	VAV2	600428	1		9	104142941	104165360	MRPL50;BAAT;ZNF189	611854;602938;603132	3;2
9	136767301	136771432	VAV2	600428	1		9	104165360	104167718	ZNF189	603132	1
9	136771432	136779153	VAV2	600428	1		9	104338305	104350424	GRIN3A	606650	1
9	136779153	136785840	VAV2	600428	1		9	107548566	107553185	ABCA1	600046	1
9	136838863	136844973	VAV2	600428	1		9	107564839	107582780	ABCA1	600046	1
9	137267679	137273858	RXRA	180245	1		9	107620332	107634640	ABCA1	600046	1
9	137273858	137280939	RXRA	180245	1		9	113011039	113016916	TXN	187700	1
9	137328286	137332311	RXRA	180245	1		9	113016916	113017352	TXN	187700	1
9	137599992	137606097	COL5A1	120215	1		9	113329058	113336184	SVEP1	611691	1
9	137606097	137613772	COL5A1	120215	1		9	113466154	113468600	MUSK	601296	1
9	137688657	137694638	COL5A1	120215	1		9	116131873	116136198	BSPRY	619683	2
9	137694638	137699002	COL5A1	120215	1		9	116742335	116751850	ZNF618	617077	1
9	137722170	137730384	COL5A1	120215	1		9	116821526	116840204	AMBP	176870	2
9	137736650	137743309	COL5A1	120215	2		9	116908453	116920024	COL27A1	608461	2
9	137965410	137971918	OLFM1	605366	2		9	116942796	116958646	COL27A1	608461	1
9	138417830	138424923	LCN1	151675	2		9	117015956	117022495	COL27A1	608461	1
9	138437736	138446113	OBP2A	164320	3		9	117050998	117065386	COL27A1	608461	1
9	138610028	138616058	KCNT1	608167	1		9	117983998	117985994	DELEC1	604767	1
9	138616058	138620891	KCNT1	608167	1		9	119901378	119913608	ASTN2	612856	1
9	138620891	138621780	KCNT1	608167	1		9	119913608	119914943	ASTN2	612856	1
9	138621780	138635756	KCNT1	608167	1		9	120110190	120114228	ASTN2	612856	1
9	138635756	138641780	KCNT1	608167	1		9	123322700	123374639	CDK5RAP2;MEGF9	608201;604268	2
9	138850610	138856005	UBAC1	608129	2		9	124336967	124343306	DAB2IP	609205	1
9	138958552	138964892	NACC2	615786	1		9	130585031	130590832	ENG	131195	1
9	139396408	139403102	NOTCH1	190198	1		9	130590832	130596098	ENG	131195	1
9	139403102	139408892	NOTCH1	190198	1		9	130596098	130602230	ENG	131195	1
9	139690840	139694521	CCDC183	615955	1		9	132465304	132473616	PRRX2	604675	1
9	139719671	139725780	RABL6	610615	1		9	132511956	132515730	PTGES	605172	2
9	139932211	139938681	NPDC1	605798	2		9	132995160	133000282	NCS1	603315	2
9	140101687	140106361	NDOR1	606073	1		9	133371501	133387709	ASS1	603470	2
9	140106361	140118286	RNF208;NDOR1;	618993;606073;	3;2		9	133474146	133483217	FUBP3	603536	1
9	140124192	140130261	SLC34A3	609826	2		9	133483217	133490496	FUBP3	603536	1
9	140432318	140443648	PNPLA7	612122	1		9	133646592	133652704	ABL1	189980	1
9	140443648	140447805	MRPL41;PNPLA7;	611846;612122;	3;2		9	133652704	133663058	ABL1	189980	1
9	140447805	140449582	DPH7	613210	2		9	133908753	133908961	LAMC3	604349	1
10	1050754	1055271	GTPBP4	619169	1		9	135859519	135865496	GFI1B	604383	1
10	1055271	1056252	GTPBP4	619169	1		9	135865496	135872063	GFI1B	604383	2
10	1056252	1062355	GTPBP4	619169	1		9	135929200	135936678	GTF3C5	604890	2
10	1062355	1068639	GTPBP4;IDI2;IDI2-AS1	619169;615389;615391	2		9	136123840	136131188	ABO	110300	2
10	1159566	1166400	WDR37	618586	1		9	136838863	136844973	VAV2	600428	1
10	1166400	1179519	WDR37	618586	2		9	137713649	137718113	COL5A1	120215	1
10	1343198	1371610	ADARB2	602065	1		9	137722170	137730384	COL5A1	120215	1
10	1371610	1372501	ADARB2	602065	1		9	137965410	137971918	OLFM1	605366	2
10	1372501	1376105	ADARB2	602065	1		9	138417830	138424923	LCN1	151675	2
10	1484722	1497324	ADARB2	602065	1		9	138437736	138446113	OBP2A	164320	3
10	1497324	1507960	ADARB2	602065	1		9	139403102	139408892	NOTCH1	190198	1
10	1507960	1511786	ADARB2	602065	1		10	1745303	1747614	ADARB2	602065	1
10	1511786	1517243	ADARB2	602065	1		10	3129472	3131652	PFKP	171840	1
10	1517243	1518682	ADARB2	602065	1		10	3131652	3138009	PFKP	171840	1
10	1681656	1684797	ADARB2	602065	1		10	3214516	3219445	PITRM1	618211	2
10	1684797	1685180	ADARB2	602065	1		10	6261704	6268205	PFKFB3	605319	1
10	1685180	1692663	ADARB2	602065	1		10	6268205	6274511	PFKFB3	605319	1
10	1745303	1747614	ADARB2	602065	1		10	7225045	7232269	SFMBT2	615392	1
10	3108316	3114994	PFKP	171840	2		10	7619605	7622047	ITIH5	609783	1
10	3129472	3131652	PFKP	171840	1		10	7622047	7642818	ITIH5	609783	1
10	3131652	3138009	PFKP	171840	1		10	7647289	7655665	ITIH5	609783	1
10	3138009	3148116	PFKP	171840	1		10	7660490	7661011	ITIH5	609783	1
10	3214516	3219445	PITRM1	618211	2		10	11206281	11215311	CELF2	602538	1
10	5972365	5985536	FBH1	607222	2		10	11263204	11269075	CELF2	602538	1
10	6261704	6268205	PFKFB3	605319	1		10	11269075	11274523	CELF2	602538	1
10	6268205	6274511	PFKFB3	605319	1		10	11288418	11296839	CELF2	602538	1
10	6474533	6481227	PRKCQ	600448	1		10	11342887	11345345	CELF2	602538	1
10	6481227	6489652	PRKCQ	600448	1		10	11345345	11349592	CELF2	602538	1
10	7225045	7232269	SFMBT2	615392	1		10	12544852	12549612	CAMK1D	607957	1
10	7232269	7238481	SFMBT2	615392	1		10	12591712	12594436	CAMK1D	607957	1
10	7238481	7244207	SFMBT2	615392	1		10	12594436	12597108	CAMK1D	607957	1
10	7647289	7655665	ITIH5	609783	1		10	12797285	12802455	CAMK1D	607957	1
10	7660490	7661011	ITIH5	609783	1		10	12802455	12805377	CAMK1D	607957	1
10	11123766	11130082	CELF2	602538	1		10	12849721	12850236	CAMK1D	607957	1
10	11130082	11136503	CELF2	602538	1		10	12860373	12863366	CAMK1D	607957	1
10	11206281	11215311	CELF2	602538	1		10	12866356	12874715	CAMK1D	607957	2
10	11263204	11269075	CELF2	602538	1		10	13148267	13155726	OPTN	602432	1
10	11269075	11274523	CELF2	602538	1		10	13193189	13208063	MCM10	609357	2
10	12435379	12448088	CAMK1D	607957	1		10	13239651	13242379	MCM10	609357	1
10	12448088	12451399	CAMK1D	607957	1		10	13740173	13743857	FRMD4A	616305	1
10	12467228	12480633	CAMK1D	607957	1		10	13835616	13841470	FRMD4A	616305	1
10	12544852	12549612	CAMK1D	607957	1		10	13885487	13898154	FRMD4A	616305	1
10	12582784	12588117	CAMK1D	607957	1		10	14029742	14050695	FRMD4A	616305	1
10	12588117	12591712	CAMK1D	607957	1		10	14150676	14151277	FRMD4A	616305	1
10	12591712	12594436	CAMK1D	607957	1		10	15166905	15176157	NMT2	603801	1
10	12594436	12597108	CAMK1D	607957	1		10	15705976	15712828	ITGA8	604063	1
10	12849721	12850236	CAMK1D	607957	1		10	16682602	16685819	RSU1	179555	1
10	12860373	12863366	CAMK1D	607957	1		10	16775663	16779918	RSU1	179555	1
10	13148267	13155726	OPTN	602432	1		10	17162503	17185810	CUBN;TRDMT1	602997;602478	2
10	13193189	13208063	MCM10	609357	2		10	17185810	17189772	TRDMT1	602478	1
10	13239651	13242379	MCM10	609357	1		10	18297772	18298132	SLC39A12	608734	1
10	13740173	13743857	FRMD4A	616305	1		10	18298132	18309005	SLC39A12	608734	1
10	14150676	14151277	FRMD4A	616305	1		10	18309005	18314067	SLC39A12	608734	1
10	14322668	14327174	FRMD4A	616305	1		10	18782880	18789498	CACNB2	600003	1
10	15166905	15176157	NMT2	603801	1		10	18789498	18790503	CACNB2	600003	1
10	15705976	15712828	ITGA8	604063	1		10	18790503	18798319	CACNB2	600003	1
10	16682602	16685819	RSU1	179555	1		10	21291331	21294051	NEBL	605491	1
10	16775663	16779918	RSU1	179555	1		10	21305071	21319705	NEBL	605491	1
10	16876107	16886806	CUBN	602997	1		10	24487848	24503255	KIAA1217	617367	1
10	17031834	17032281	CUBN	602997	1		10	24565181	24565347	KIAA1217	617367	1
10	17032281	17040849	CUBN	602997	1		10	24592536	24600918	KIAA1217	617367	1
10	18782880	18789498	CACNB2	600003	1		10	24779757	24790393	KIAA1217	617367	1
10	18789498	18790503	CACNB2	600003	1		10	26795922	26796810	APBB1IP	609036	1
10	18790503	18798319	CACNB2	600003	1		10	26798463	26806629	APBB1IP	609036	1
10	19722515	19722747	MALRD1	617715	1		10	26806629	26812175	APBB1IP	609036	1
10	19722747	19751780	MALRD1	617715	1		10	29773036	29783692	SVIL	604126	1
10	19751780	19754883	MALRD1	617715	1		10	29970592	29973953	SVIL	604126	1
10	19754883	19780543	MALRD1	617715	1		10	33535907	33547465	NRP1	602069	1
10	20151213	20152558	PLXDC2	606827	1		10	33547465	33548376	NRP1	602069	1
10	20152558	20163833	PLXDC2	606827	1		10	34467741	34485347	PARD3	606745	1
10	20163833	20175790	PLXDC2	606827	1		10	34485347	34491850	PARD3	606745	1
10	20175790	20177944	PLXDC2	606827	1		10	45473317	45478092	RASSF4;DEPP1	610559;611309	1;2
10	20500743	20510694	PLXDC2	606827	1		10	45478092	45484308	RASSF4	610559	1
10	20510694	20516978	PLXDC2	606827	1		10	49973323	49973858	WDFY4	613316	1
10	24278748	24281017	KIAA1217	617367	1		10	49973858	49983172	WDFY4	613316	1
10	24565181	24565347	KIAA1217	617367	1		10	49983172	49984302	WDFY4	613316	1
10	24592536	24600918	KIAA1217	617367	1		10	52625270	52642384	A1CF	618199	1
10	24779757	24790393	KIAA1217	617367	1		10	53219368	53224750	PRKG1	176894	1
10	25847478	25856676	GPR158	614573	1		10	53224750	53235068	PRKG1	176894	1
10	26795922	26796810	APBB1IP	609036	1		10	53235068	53236023	PRKG1	176894	1
10	26798463	26806629	APBB1IP	609036	1		10	53236023	53240022	PRKG1	176894	1
10	26806629	26812175	APBB1IP	609036	1		10	53660836	53679060	PRKG1	176894	1
10	49973323	49973858	WDFY4	613316	1		10	53838761	53843374	PRKG1	176894	1
10	49973858	49983172	WDFY4	613316	1		10	55739319	55748024	PCDH15	605514	1
10	49983172	49984302	WDFY4	613316	1		10	56366524	56386858	PCDH15	605514	1
10	61507014	61508784	MRLN	616246	1		10	61401379	61431755	SLC16A9	614242	2
10	61511703	61514002	MRLN	616246	2		10	61431755	61433292	SLC16A9	614242	1
10	61800984	61801142	ANK3	600465	1		10	61507014	61508784	MRLN	616246	1
10	61801142	61802726	ANK3	600465	1		10	61511703	61514002	MRLN	616246	2
10	61802726	61808738	ANK3	600465	1		10	61800984	61801142	ANK3	600465	1
10	61808738	61813046	ANK3	600465	1		10	61801142	61802726	ANK3	600465	1
10	62661961	62682169	RHOBTB1	607351	1		10	61802726	61808738	ANK3	600465	1
10	63843112	63849790	ARID5B	608538	1		10	61808738	61813046	ANK3	600465	1
10	64230159	64231895	ZNF365	607818	1		10	61988660	62008708	ANK3	600465	1
10	64374360	64374948	ZNF365	607818	1		10	64230159	64231895	ZNF365	607818	1
10	67766202	67770946	CTNNA3	607667	1		10	64374360	64374948	ZNF365	607818	1
10	68214970	68221549	CTNNA3	607667	1		10	67766202	67770946	CTNNA3	607667	1
10	68965526	68971795	CTNNA3	607667	1		10	68214970	68221549	CTNNA3	607667	1
10	69888483	69905300	MYPN	608517	1		10	68965526	68971795	CTNNA3	607667	1
10	69959097	69969986	MYPN	608517	1		10	69888483	69905300	MYPN	608517	1
10	72514236	72515802	ADAMTS14	607506	1		10	71081399	71082214	HK1	142600	1
10	72515802	72517837	ADAMTS14	607506	1		10	71082214	71098376	HK1	142600	1
10	73240073	73241440	CDH23	605516	1		10	71588504	71598059	COL13A1	120350	1
10	73280607	73285461	CDH23	605516	1		10	71599042	71615124	COL13A1	120350	1
10	73340767	73345064	CDH23	605516	1		10	71620532	71632410	COL13A1	120350	1
10	73417236	73421248	CDH23	605516	1		10	71632410	71647169	COL13A1	120350	1
10	73421248	73428692	CDH23	605516	1		10	71647169	71647298	COL13A1	120350	1
10	75601688	75620757	CAMK2G	602123	1		10	71698392	71707415	COL13A1	120350	1
10	77672153	77687528	LRMDA	614537	1		10	71707415	71707687	COL13A1	120350	1
10	77916490	77916959	LRMDA	614537	1		10	71874683	71890630	AIFM2	605159	1
10	77983649	77992488	LRMDA	614537	1		10	72190589	72240614	NODAL;;PALD1	601265;;614656	3;2
10	77992488	77999222	LRMDA	614537	1		10	72514236	72515802	ADAMTS14	607506	1
10	78049994	78054402	LRMDA	614537	1		10	72515802	72517837	ADAMTS14	607506	1
10	78054402	78055724	LRMDA	614537	1		10	73010064	73010322	UNC5B	607870	1
10	78055724	78055891	LRMDA	614537	1		10	73010322	73027892	UNC5B	607870	1
10	78055891	78062063	LRMDA	614537	1		10	73240073	73241440	CDH23	605516	1
10	78062063	78070752	LRMDA	614537	1		10	73280607	73285461	CDH23	605516	1
10	78667191	78671776	KCNMA1	600150	1		10	73340767	73345064	CDH23	605516	1
10	78700102	78707603	KCNMA1	600150	1		10	73439975	73447281	CDH23	605516	1
10	78727967	78729393	KCNMA1	600150	1		10	73447281	73454444	CDH23	605516	1
10	78729393	78731833	KCNMA1	600150	1		10	76775418	76780302	KAT6B	605880	1
10	79020577	79027564	KCNMA1	600150	1		10	76780302	76786047	KAT6B	605880	1
10	79027564	79033959	KCNMA1	600150	1		10	78667191	78671776	KCNMA1	600150	1
10	80957694	80963517	ZMIZ1	607159	1		10	78700102	78707603	KCNMA1	600150	1
10	83872165	83878122	NRG3	605533	1		10	80869062	80877090	ZMIZ1	607159	1
10	83878122	83884894	NRG3	605533	1		10	80888858	80896251	ZMIZ1	607159	1
10	84350877	84359114	NRG3	605533	1		10	80896251	80902822	ZMIZ1	607159	1
10	85990621	85994719	LRIT1	616103	2		10	80902822	80909508	ZMIZ1	607159	1
10	85994719	86004238	LRIT1	616103	2		10	81018262	81024825	ZMIZ1	607159	1
10	87843005	87849054	GRID1	610659	1		10	81024825	81032555	ZMIZ1	607159	1
10	87849054	87857868	GRID1	610659	1		10	81032555	81037800	ZMIZ1	607159	1
10	87857868	87864802	GRID1	610659	1		10	83763015	83775851	NRG3	605533	1
10	87990392	87996729	GRID1	610659	1		10	83872165	83878122	NRG3	605533	1
10	87996729	88004805	GRID1	610659	1		10	83878122	83884894	NRG3	605533	1
10	95389728	95395247	PDE6C	600827	1		10	84350877	84359114	NRG3	605533	1
10	95395247	95401292	PDE6C	600827	1		10	84470658	84477898	NRG3	605533	1
10	97039458	97043321	PDLIM1	605900	1		10	84655185	84661601	NRG3	605533	1
10	97047200	97070115	PDLIM1	605900	2		10	88455242	88455879	LDB3	605906	1
10	102084897	102092838	PKD2L1	604532	2		10	88455879	88463328	LDB3	605906	1
10	105453452	105460401	SH3PXD2A	619455	1		10	88463328	88469587	LDB3	605906	1
10	108711579	108729960	SORCS1	606283	1		10	88683122	88690386	BMPR1A	601299	2
10	112549421	112555409	RBM20	613171	1		10	88691078	88697548	MMRN2	608925	2
10	114548954	114552639	VTI1A	614316	1		10	91278222	91285135	SLC16A12	611910	1
10	114923825	114930297	TCF7L2	602228	2		10	95270665	95274972	CEP55	610000	1
10	115336758	115343287	HABP2	603924	1		10	95350116	95372209	RBP4	180250	3
10	115343287	115343700	HABP2	603924	1		10	95389728	95395247	PDE6C	600827	1
10	116136525	116152354	AFAP1L2	612420	1		10	95395247	95401292	PDE6C	600827	1
10	117851318	117852470	GFRA1	601496	1		10	97982575	97993942	BLNK	604515	1
10	121100153	121106620	GRK5	600870	1		10	98407483	98423739	PIK3AP1	607942	1
10	123236920	123238052	FGFR2	176943	2		10	98423739	98429594	PIK3AP1	607942	1
10	123238052	123243197	FGFR2	176943	1		10	99642393	99654624	CRTAC1	606276	1
10	123764595	123770094	TACC2	605302	1		10	99684366	99691299	CRTAC1	606276	1
10	123908325	123912338	TACC2	605302	1		10	99691299	99695194	CRTAC1	606276	1
10	124888600	124900276	HMX3	613380	3		10	100229532	100243279	HPSE2	613469	1
10	124900276	124912540	HMX2	600647	3		10	100243279	100247590	HPSE2	613469	1
10	124912540	124916984	BUB3	603719	2		10	100358291	100369397	HPSE2	613469	1
10	125447705	125452085	GPR26	604847	1		10	102084897	102092838	PKD2L1	604532	2
10	127808710	127816001	ADAM12	602714	1		10	102585779	102598536	PAX2	167409	2
10	127816001	127819788	ADAM12	602714	1		10	102770082	102776870	PDZD7	612971	1
10	127819788	127824919	ADAM12	602714	1		10	102783678	102790452	PDZD7	612971	1
10	127889157	127895098	ADAM12	602714	1		10	102790452	102795957	PDZD7;SFXN3	612971;615571	2
10	128007683	128008557	ADAM12	602714	1		10	102795957	102802043	SFXN3	615571	2
10	128068677	128075882	ADAM12	602714	1		10	102820392	102827228	KAZALD1	609208	3
10	128187245	128191368	C10orf90	617735	1		10	102873339	102874668	TLX1NB	612734	1
10	128860971	128866798	DOCK1	601403	1		10	105453452	105460401	SH3PXD2A	619455	1
10	128866798	128874332	DOCK1	601403	1		10	108740033	108753379	SORCS1	606283	1
10	128874332	128880582	DOCK1	601403	1		10	108753379	108795375	SORCS1	606283	1
10	128880582	128886284	DOCK1	601403	1		10	112490002	112493216	RBM20	613171	1
[truncated: 1,998 more rows]
